# Supplementary material for: Transcriptional Profiling of Cultured, Embryonic Epicardial Cells Identifies Novel Genes and Signaling Pathways Regulated by TGFβR3 In Vitro
Source: PLoS One. 2016 Aug 9;11(8):e0159710. doi: 10.1371/journal.pone.0159710 (PMC4978490; doi:10.1371/journal.pone.0159710)
Supplement: S1 Table — Genes identified as being >2-fold differentially regulated between Tgfbr3+/+ or Tgfbr3-/- epicardial cells incubated with VEH. Genes listed in descending order of significance for each of 2 biological replicates. For each gene, p-value, location in cell, and function are listed. (XLSX) [file pone.0159710.s006.xlsx]

## Sheet: Table S1
TABLE S1: Genes >2-fold dysregulated between Tgfbr3+/+ and Tgfbr3-/- epicardial cells after VEH incubation
	n=1		n=2
Gene Symbol	Fold Change (Tgfbr3-/- / Tgfbr3+/+)	p-value	Fold Change (Tgfbr3-/- / Tgfbr3+/+)	p-value	Location in Cell	Function
XIST	999	0	4515.39	0	Nucleus	other
1700125H03Rik	999	7.82e-06	999	9.82e-05	unknown	other
9030619P08Rik	999	2.69e-15	999	2.55e-24	unknown	other
RIMS2	999	7.67e-47	999	3.65e-41	Plasma Membrane	other
Rprl2	999	1.17e-57	999	2.66e-06	unknown	other
Rprl3	999	5.16e-132	999	1.06e-15	unknown	other
TSIX	999	0	999	0	Nucleus	other
ALX4	999	5.76e-64	142.052	5.65e-73	Nucleus	transcription regulator
Ly6a (includes others)	999	4.68e-22	111.298	6.43e-29	Plasma Membrane	other
ITIH5	999	9.82e-07	14.645	0.00074	unknown	other
Gm8378	999	2.77e-06	6.834	0.000519	unknown	other
CTNND2	102.975	2.38e-48	26.848	1.64e-18	Plasma Membrane	other
ANGPTL4	84.098	7.52e-134	9.08	1.39e-22	Extracellular Space	other
CPNE7	70.169	1.89e-32	999	3.98e-05	unknown	transporter
FZD10	45.564	1.22e-20	27.825	3.77e-07	Plasma Membrane	G-protein coupled receptor
PPP1R16B	43.013	1.22e-46	17.992	4.71e-26	Plasma Membrane	phosphatase
BAI1	35.692	4.14e-89	9.372	3.5e-16	Plasma Membrane	G-protein coupled receptor
FGF10	35.54	6.95e-16	21.967	7.73e-15	Extracellular Space	growth factor
DSP	33.869	5.77e-84	23.431	1e-25	Plasma Membrane	other
PVRL4	32.077	9.93e-34	6.956	5.96e-09	Plasma Membrane	other
NFATC2	30.984	3.14e-26	4.943	1.24e-05	Nucleus	transcription regulator
FAM134B	29.161	6.89e-13	14.645	1.93e-09	Cytoplasm	other
DSCAML1	28.857	1.11e-35	68.829	9.3e-18	Plasma Membrane	other
KCNK1	25.516	3.72e-06	17.573	0.000141	Plasma Membrane	ion channel
TACSTD2	25.516	3.72e-06	7.81	0.000118	Plasma Membrane	other
BCAT1	23.967	7.1e-184	30.982	1.02e-217	Cytoplasm	enzyme
ANKRD1	23.866	0	5.618	1.57e-126	Cytoplasm	transcription regulator
PPP2R2C	23.511	3.93e-46	6.102	6.11e-06	unknown	phosphatase
LIMCH1	22.605	0	7.217	7.21e-98	unknown	other
SH2D4A	21.48	4.52e-169	5.834	1.29e-87	Cytoplasm	other
Usp44	19.441	5.43e-12	10.983	1.88e-12	Nucleus	peptidase
FLT1	17.922	1.27e-20	3.092	3.98e-05	Plasma Membrane	kinase
RYR3	17.729	3.89e-36	20.502	6.41e-18	Plasma Membrane	ion channel
PLD5	17.416	3.33e-29	60.775	3.27e-30	unknown	other
Pbp2	17.132	1.6e-16	7.688	3.23e-10	Cytoplasm	other
CSGALNACT1	16.576	1.16e-214	17.777	2.86e-274	Cytoplasm	enzyme
IL6	15.492	1.3e-06	11.423	4.23e-11	Extracellular Space	cytokine
ST14	15.492	2.91e-165	7.322	3.53e-37	Plasma Membrane	peptidase
KCNC3	15.373	8.61e-62	7.2	2.15e-13	Plasma Membrane	ion channel
LMO7	15.371	2.24e-278	9.444	4.89e-262	Cytoplasm	enzyme
GRM8	15.036	1.3e-11	5.565	0.000137	Plasma Membrane	G-protein coupled receptor
GALNTL4	14.648	6.12e-68	9.9	2.92e-41	Cytoplasm	enzyme
AASS	14.581	1.02e-08	3.051	0.000966	Cytoplasm	enzyme
GNA15	14.19	1.37e-34	3.987	7.38e-08	Plasma Membrane	enzyme
HMHA1	14.078	3.17e-69	6.85	5.36e-30	Cytoplasm	transporter
B4GALNT2	13.807	1.36e-76	18.888	3.92e-184	Cytoplasm	enzyme
RIPK4	13.771	6.16e-22	4.686	3.1e-06	Nucleus	kinase
CASQ2	13.669	8.38e-06	999	1.62e-05	Cytoplasm	other
CUBN	13.669	8.38e-06	4.882	0.000189	Plasma Membrane	transmembrane receptor
RBM20	13.646	7.8e-89	7.848	1.15e-45	unknown	other
NFATC1	13.467	3.47e-41	6.021	6.18e-15	Nucleus	transcription regulator
WNT3	13.459	3.76e-30	5.021	4.03e-09	Extracellular Space	other
RNF152	13.365	6.48e-08	4.393	0.000699	Cytoplasm	enzyme
CTSC	13.122	4.36e-12	999	1.91e-18	Cytoplasm	peptidase
IRF6	12.986	2.73e-18	20.502	2.64e-05	Nucleus	transcription regulator
CGREF1	12.893	1.29e-57	5.492	7.18e-17	Extracellular Space	other
CKMT1A/CKMT1B	12.758	5.17e-22	11.716	2.12e-09	Cytoplasm	kinase
SYCE1	12.758	5.17e-22	6.646	7.28e-13	Nucleus	other
NKX2-8	12.693	1.77e-58	8.368	1.06e-27	Nucleus	transcription regulator
PARM1	12.527	3.8e-127	8.457	3.93e-52	Extracellular Space	other
LRRC3	12.095	1.69e-22	4.027	0.000307	unknown	other
LHX5	11.847	5.28e-05	8.787	0.000661	Nucleus	transcription regulator
MAB21L2	11.847	1.75e-27	8.421	1.65e-11	Nucleus	other
Xlr3c (includes others)	11.432	6.14e-21	10.485	1.33e-44	Nucleus	other
LTBP1	11.402	3.07e-145	5.355	3.93e-85	Extracellular Space	other
PPL	11.323	2.14e-140	5.411	1.45e-52	Cytoplasm	other
PTPRB	11.239	8.38e-12	4.882	0.000189	Plasma Membrane	phosphatase
SPOCK2	11.096	4.7e-59	12.271	1.72e-63	Extracellular Space	other
P2RX7	11.083	2.95e-126	3.527	1.17e-28	Plasma Membrane	ion channel
Klra18	10.935	2.47e-06	20.99	4.14e-14	Plasma Membrane	other
5930403L14Rik	10.935	0.000131	12.448	4.32e-10	unknown	other
BC067074	10.935	9.06e-15	7.81	3.85e-08	unknown	other
ANK2	10.935	4.29e-13	3.728	8.68e-05	Plasma Membrane	other
ATG9B	10.777	9.69e-188	4.133	1.78e-46	Cytoplasm	other
SP9	10.675	1.93e-46	5.272	2.21e-07	unknown	other
MATN4	10.611	5.18e-73	3.048	6.61e-09	Extracellular Space	other
Klra4 (includes others)	10.328	6.05e-06	20.502	9.56e-14	Plasma Membrane	transmembrane receptor
PDK4	10.206	3.93e-24	3.446	6.75e-06	Cytoplasm	kinase
HS3ST6	10.168	5.22e-30	8.543	4.1e-09	Cytoplasm	enzyme
SLC37A2	9.784	2.26e-55	2.49	5.03e-05	unknown	transporter
SERPINE2	9.733	0	5.492	3.55e-121	Extracellular Space	other
ODZ4	9.462	5.92e-65	6.412	4.12e-32	unknown	other
MMP15	9.39	1.85e-255	3.511	3.18e-44	Extracellular Space	peptidase
NDUFA4L2	9.234	4.13e-21	8.996	3.93e-11	unknown	enzyme
MS4A10	9.113	2.67e-46	15.933	8.98e-77	unknown	other
RAB39B	9.113	1.67e-06	13.668	9.74e-09	Plasma Membrane	enzyme
GAL3ST2	9.113	2.01e-10	6.555	1.65e-19	Cytoplasm	enzyme
NT5E	8.91	1.22e-12	10.67	3.11e-26	Plasma Membrane	phosphatase
ANXA8L2 (includes others)	8.907	1.01E-317	6.157	9.29e-175	Plasma Membrane	other
CA12	8.83	2.93e-72	5.755	5.98e-41	Plasma Membrane	enzyme
REM1	8.627	3e-19	2.759	1.57e-16	unknown	enzyme
PEX5L	8.398	2.65e-59	5.395	4.14e-25	Cytoplasm	ion channel
Ces2f	8.393	1.39e-44	4.061	9.14e-18	unknown	enzyme
PCOLCE2	8.202	9.44e-06	6.067	1.12e-06	Extracellular Space	other
COL18A1	7.99	0	3.177	6.09e-176	Extracellular Space	other
GRHL3	7.965	5.07e-58	5.467	1.43e-20	Nucleus	other
NPR2	7.96	8.55e-186	7.433	1.06e-83	Plasma Membrane	G-protein coupled receptor
FAM159B	7.746	2.21e-05	10.251	4.89e-08	unknown	other
NALCN	7.746	2.21e-05	8.494	9.55e-08	unknown	ion channel
RASGRP3	7.655	4.76e-36	4.247	1.26e-17	Cytoplasm	other
DAPK2	7.628	4.94e-28	4.094	5.01e-18	Cytoplasm	kinase
CTHRC1	7.618	2.01e-50	12.232	7.56e-74	Extracellular Space	other
VAX2	7.594	2.86e-07	5.565	0.000137	Nucleus	transcription regulator
ZNF750	7.381	3.39e-20	3.243	0.000133	Nucleus	other
Fhod3	7.305	6.79e-114	2.979	6.02e-24	Nucleus	other
TLR5	7.29	8.89e-09	8.909	6.84e-18	Plasma Membrane	transmembrane receptor
COL15A1	7.29	5.15e-05	8.787	0.000661	Extracellular Space	other
COLQ	7.29	1.04e-09	4.027	0.000307	Extracellular Space	other
FAM65B	7.29	7.62e-08	3.452	4.31e-05	unknown	other
B230344G16Rik	7.29	6.06e-50	2.209	1.12e-06	unknown	other
APOL2	7.199	1.75e-19	4.393	0.000246	Cytoplasm	other
WISP1	7.177	1.92e-229	7.933	8.93E-312	Extracellular Space	other
FAM26E	7.125	3.33e-11	2.495	0.000115	unknown	other
NIPAL4	7.062	2.14e-29	2.999	1.83e-05	unknown	other
NKX2-3	6.987	1.51e-06	3.112	1.73e-06	Nucleus	transcription regulator
Mei4	6.926	1.33e-05	5.949	3.37e-13	Nucleus	other
Cbr2	6.926	1.33e-05	3.595	0.000157	Cytoplasm	enzyme
PERP	6.898	0	4.847	1.83e-166	Plasma Membrane	other
MAP2	6.895	9.83e-52	6.136	4.09e-46	Cytoplasm	other
WASF3	6.876	6.63e-20	5.492	1.02e-11	Cytoplasm	other
TMEM117	6.793	1.7e-10	6.956	9.11e-13	Cytoplasm	other
D730039F16Rik	6.75	1.99e-23	9.153	2.97e-24	unknown	other
ESR1	6.683	3.43e-06	6.872	1.75e-13	Nucleus	ligand-dependent nuclear receptor
INHBA	6.593	3.74e-107	3.064	4.05e-30	Extracellular Space	growth factor
FAXC	6.561	3.91e-13	7.542	7.59e-23	unknown	other
COL5A3	6.516	3.74e-32	3.103	2.77e-10	Extracellular Space	other
PAK6	6.462	9.32e-35	3.305	6.28e-10	Cytoplasm	kinase
C1orf106	6.379	2.32e-07	4.21	0.000164	unknown	other
MMRN1	6.379	2.32e-07	2.929	5.42e-06	Extracellular Space	other
CRABP2	6.281	7.02e-42	18.578	2.37e-129	Cytoplasm	transporter
CYFIP2	6.241	4.23e-25	5.583	5.18e-12	Cytoplasm	other
FGF21	6.232	1.27e-23	6.215	9.6e-34	Extracellular Space	growth factor
CORO2A	6.213	3.26e-48	3.01	1.46e-15	Cytoplasm	other
ZDHHC2	6.197	6.79e-05	999	1.62e-05	Nucleus	enzyme
LIN28B	6.197	1.6e-08	9.414	8.57e-12	unknown	other
SOGA2	6.176	3.68e-14	2.929	0.000432	unknown	other
KLRG2	5.949	6.59e-49	5.492	1.15e-29	unknown	other
Apol10a (includes others)	5.938	3.12e-42	2.743	7.02e-20	unknown	other
PIANP	5.932	1.37e-37	8.446	1.5e-93	unknown	other
VNN1	5.932	2.55e-183	3.726	2.68e-96	Plasma Membrane	enzyme
GDF15	5.906	1.09e-36	2.115	1.84e-05	Extracellular Space	growth factor
FGF18	5.856	1.16e-40	3.254	2.71e-18	Extracellular Space	growth factor
P2RX3	5.83	5.63e-91	9.556	6.17e-62	Plasma Membrane	ion channel
ROBO3	5.822	1.13e-92	2.973	4.37e-39	Plasma Membrane	other
A730035I17Rik	5.809	1.18e-11	16.109	1.66e-10	unknown	other
COL4A3	5.799	2.02e-08	2.698	0.00034	Extracellular Space	other
KCNJ4	5.791	1.46e-40	3.605	5.06e-09	Plasma Membrane	ion channel
IL17RE	5.771	1.32e-31	9.753	1.42e-74	unknown	other
KIAA1467	5.771	2.37e-20	3.905	1.21e-08	unknown	other
ANKS1B	5.766	2.27e-66	4.488	5.58e-43	Nucleus	other
STRA6	5.62	1.15e-08	4.515	7.7e-07	Plasma Membrane	other
STOX2	5.564	3.4e-46	3.553	1.06e-18	unknown	other
ADRB2	5.544	1.38e-15	4.393	1.45e-06	Plasma Membrane	G-protein coupled receptor
SNAI3	5.416	3.17e-21	3.851	1.84e-10	Nucleus	transcription regulator
PRDM6	5.342	3.56e-49	3.75	3.6e-40	Nucleus	other
FRAS1	5.322	1.84e-123	4.866	8.57e-96	Extracellular Space	other
VSTM5	5.302	2.03e-07	2.746	3.81e-05	unknown	other
CTH	5.268	8.61e-36	3.576	1.29e-28	Cytoplasm	enzyme
CUX2	5.265	3.77e-11	2.807	2.31e-05	Nucleus	transcription regulator
AVIL	5.257	2.01e-15	2.787	1.84e-06	Cytoplasm	other
NOTCH3	5.212	0	2.197	2.01e-35	Plasma Membrane	transcription regulator
SLC7A5	5.17	0	3.086	9.36e-248	Plasma Membrane	transporter
ITGB4	5.165	2.52E-313	2.895	5.58e-108	Plasma Membrane	transmembrane receptor
ELL3	5.164	1.13e-07	2.596	0.000242	Nucleus	transcription regulator
MOXD1	5.144	1.16e-24	3.285	2.71e-10	Cytoplasm	enzyme
CCND1	5.121	0	2.968	0	Nucleus	other
PLCXD2	5.069	8.25e-70	2.093	7.88e-15	unknown	enzyme
PTPRVP	5.008	7.12e-196	3.328	3.99e-55	Plasma Membrane	other
KRT8	4.994	5.18e-39	4.154	1.97e-20	Cytoplasm	other
FAM132B	4.985	1.06e-121	3.548	8.51e-54	Extracellular Space	other
MAMDC2	4.932	1.33e-09	8.217	2.33e-23	Extracellular Space	other
KRT18	4.932	9.4e-18	4.491	3.71e-08	Cytoplasm	other
SLC7A3	4.914	1.08e-49	4.381	6.89e-54	Plasma Membrane	transporter
MREG	4.908	3.21e-55	2.474	1.19e-15	Cytoplasm	other
GJB3	4.907	1.31e-07	2.782	0.000133	Plasma Membrane	transporter
KCNT1	4.86	7.33e-10	4.271	2.72e-06	Plasma Membrane	ion channel
LOC100129924	4.86	1.36e-05	3.02	0.000164	unknown	other
FGFBP3	4.839	1.59e-41	3.637	2.91e-19	Extracellular Space	other
PID1	4.813	4.63e-37	4.836	1.52e-23	Cytoplasm	other
MAP1B	4.792	1.09e-209	2.573	6.15e-55	Cytoplasm	other
ST6GALNAC2	4.767	2.74e-07	5.745	1.93e-10	Cytoplasm	enzyme
SCUBE3	4.734	1.46e-35	2.58	7.08e-10	Plasma Membrane	other
ABCG1	4.708	1.42e-22	2.441	3.49e-05	Plasma Membrane	transporter
SPACA3	4.687	0.000207	7.688	1.02e-05	Cytoplasm	enzyme
SNRPN	4.658	2.85e-05	35.147	5.11e-09	Nucleus	other
ST6GAL1	4.658	3.14e-09	2.563	0.000164	Cytoplasm	enzyme
TMEM125	4.584	2.63e-15	4.951	5.87e-24	unknown	other
TNFRSF18	4.579	1.35e-101	2.242	1.5e-17	Plasma Membrane	transmembrane receptor
SLC4A4	4.489	2.67E-322	4.039	0	Plasma Membrane	transporter
DGKA	4.483	9e-219	2.465	9.25e-55	Cytoplasm	kinase
PLTP	4.477	0	2.672	6.96e-155	Extracellular Space	other
AIF1L	4.444	3e-150	2.002	8.6e-27	Plasma Membrane	other
EPB41L3	4.426	5.97e-18	7.176	2.84e-21	Plasma Membrane	other
PRDM8	4.42	3.99e-17	6.799	3.37e-14	Nucleus	transcription regulator
ICA1L	4.374	3.15e-05	3.844	0.000568	unknown	other
SEC16B	4.344	4.97e-29	3.731	2.87e-24	Nucleus	other
AMN	4.308	1.14e-09	4.66	1.12e-06	Plasma Membrane	other
PROS1	4.268	4.79e-44	3.292	1.57e-27	Extracellular Space	other
Ces2e	4.254	0	2.802	5.1e-187	unknown	enzyme
COL8A1	4.239	0	2.142	0	Extracellular Space	other
Nppb	4.228	1.83e-10	3.945	3.9e-23	unknown	other
SP6	4.195	3.16e-20	2.133	6.17e-05	Nucleus	transcription regulator
RFTN2	4.166	2.58e-06	2.563	0.000581	unknown	other
MFAP5	4.151	1.07e-07	10.544	7.46e-19	Extracellular Space	other
ABLIM1	4.142	3.41e-05	2.628	5.37e-106	Cytoplasm	other
CHD5	4.117	2.21e-30	2.081	7.49e-07	Nucleus	enzyme
CD109	4.093	3.4e-118	2.984	1.05e-142	Plasma Membrane	other
FAM196A	4.07	1.43e-45	2.603	1.52e-12	unknown	other
Abcb1b	4.048	1.4e-119	2.092	4.22e-37	Plasma Membrane	transporter
SSC5D	3.975	8.07e-28	2.447	5.89e-11	unknown	other
SHANK2	3.959	8.53e-40	2.964	3.95e-17	Plasma Membrane	other
ITGA6	3.958	2.02e-54	3.082	3.87e-23	Plasma Membrane	other
LRP2	3.949	0	2.099	2.47e-95	Plasma Membrane	transporter
SVOP	3.942	6.4e-55	3.399	8.98e-36	Cytoplasm	transporter
PSAT1	3.896	0	2.106	1.65e-85	Cytoplasm	enzyme
LTK	3.883	1.88e-08	3.195	0.000872	Plasma Membrane	kinase
PGF	3.873	0.000937	6.151	3.37e-05	Extracellular Space	growth factor
P2RY6	3.869	4.61e-21	2.741	1.6e-07	Plasma Membrane	G-protein coupled receptor
LTB4R	3.817	1.47e-75	3.347	2.44e-53	Plasma Membrane	G-protein coupled receptor
MAP7D2	3.785	3.78e-05	5.858	0.000382	unknown	other
KLK10	3.785	3.78e-05	5.126	9.65e-05	Extracellular Space	peptidase
CD44	3.781	1.83e-138	2.032	7.48e-57	Plasma Membrane	enzyme
C9orf116	3.756	2.25e-84	2.861	2.69e-68	unknown	other
STON2	3.716	4.16e-37	3.478	1.27e-31	Cytoplasm	other
ACPP	3.715	1.1e-08	2.685	9.35e-07	Extracellular Space	phosphatase
Tnfrsf26	3.705	1.01e-34	5.875	4.61e-122	unknown	other
IGSF9B	3.7	3.09e-192	2.008	8.59e-29	unknown	other
HLA-DRB1	3.696	0	2.654	1.58e-235	Plasma Membrane	transmembrane receptor
ARHGAP24	3.677	5.77e-17	3.661	1.74e-10	Cytoplasm	other
SNURF	3.645	0.000265	11.227	5.29e-07	Nucleus	other
COL11A1	3.645	1.3e-33	7.688	1.02e-05	Extracellular Space	other
BGLAP	3.645	0.00014	3.905	1.72e-05	Extracellular Space	other
KRT80	3.645	0.000505	3.844	0.000568	unknown	other
FGF5	3.645	8.03e-11	3.798	3.31e-22	Extracellular Space	growth factor
5830418P13Rik	3.645	5.46e-22	3.661	1.03e-17	unknown	other
CELF5	3.641	2.98e-108	4.061	1.67e-69	unknown	other
EXTL1	3.607	5.14e-14	2.629	6.76e-07	Cytoplasm	enzyme
PPFIBP2	3.604	5.99e-13	3.523	9.77e-12	Nucleus	phosphatase
PLEK2	3.599	5.75e-22	2.069	4.99e-07	unknown	other
EPHA1	3.538	1.28e-110	2.448	2.3e-48	Plasma Membrane	kinase
COX6A2	3.528	3.42e-09	4.453	4.26e-23	Cytoplasm	enzyme
REEP2	3.528	1.19e-51	2.789	9.65e-29	Plasma Membrane	other
ANGPTL2	3.511	5.8e-48	2.202	3.84e-13	Extracellular Space	other
CPE	3.501	9.66E-310	3.845	1.92e-189	Plasma Membrane	peptidase
LRRK2	3.499	1.42e-07	2.843	0.000299	Cytoplasm	kinase
SAMD12	3.487	4.93e-07	2.213	2.74e-05	unknown	other
CNKSR2	3.463	0.00098	9.763	5.54e-06	Plasma Membrane	other
BFSP2	3.458	8.64e-11	4.742	7.14e-12	Cytoplasm	other
NEURL	3.453	1.6e-10	2.451	3.94e-07	Nucleus	other
F2R	3.443	2.75e-287	2.343	4.47e-149	Plasma Membrane	G-protein coupled receptor
LTB4R2	3.372	1.06e-117	3.574	4.46e-87	Plasma Membrane	G-protein coupled receptor
E430014L09Rik	3.365	3e-10	3.246	4.65e-10	unknown	other
SLC2A3	3.351	1.15e-76	2.533	1.1e-60	Plasma Membrane	transporter
PRRG4	3.331	3.35e-33	2.732	1.01e-34	Plasma Membrane	other
1700003M07Rik	3.328	1.39e-11	2.418	1.67e-08	unknown	other
ARHGAP8/PRR5-ARHGAP8	3.305	3.08e-14	2.373	1.03e-10	Cytoplasm	other
Fndc3c1	3.281	0.000142	3.532	3.82e-06	unknown	other
PITPNC1	3.252	3.26e-33	3.002	6.21e-25	Cytoplasm	transporter
SULF2	3.235	0	2.071	0	Plasma Membrane	enzyme
CEND1	3.231	6e-06	5.37	7.83e-09	unknown	other
UGT1A3	3.219	9.41e-112	3.131	1.84e-145	Cytoplasm	enzyme
PVRL1	3.217	6.91e-42	2.316	1.29e-16	Plasma Membrane	other
SYN2	3.216	7.47e-05	4.515	7.7e-07	Plasma Membrane	other
UGT1A4	3.209	1e-110	3.118	1.8e-144	Cytoplasm	enzyme
UGT1A1	3.206	9.94e-111	3.14	2.3e-146	Cytoplasm	enzyme
UGT1A9 (includes others)	3.202	3.26e-110	3.127	5.19e-145	Cytoplasm	enzyme
DPP6	3.202	3.6e-53	2.31	1.22e-18	Plasma Membrane	peptidase
PCSK6	3.18	0	2.22	2.86e-216	Extracellular Space	peptidase
FAM115C	3.179	1.46e-34	2.064	3.18e-18	unknown	other
HMCN2	3.178	6.57e-17	2.082	5.48e-06	Extracellular Space	other
EVPL	3.147	1.65e-48	2.118	5.96e-12	Plasma Membrane	other
PRKAA2	3.14	1.88e-17	2.322	1.21e-09	Cytoplasm	kinase
UGT1A6	3.127	3.27e-117	3.137	3.83e-179	Cytoplasm	enzyme
TEX15	3.098	4.71e-07	3.417	7.01e-07	Extracellular Space	other
NETO1	3.081	1.24e-24	3.713	5.04e-36	Extracellular Space	other
ENG	3.081	6.51e-30	2.394	2.2e-16	Plasma Membrane	transmembrane receptor
WNT9A	3.073	6.66e-235	3.009	9.03e-193	Extracellular Space	other
ADM2	3.07	2.29e-15	3.098	1.42e-28	Extracellular Space	other
SH3YL1	3.07	6.67e-12	2.441	1.34e-06	unknown	other
GPX3	3.065	1.7e-17	2.813	9.15e-08	Extracellular Space	enzyme
SLC17A9	3.048	6.51e-12	3.334	4.63e-13	unknown	other
SYTL1	3.043	2.24e-57	2.663	3.42e-33	Cytoplasm	enzyme
BMPR1B	3.038	3.75e-05	5.766	1.33e-12	Plasma Membrane	kinase
Ugt1a7c	3.022	6.44e-127	3.528	5.98e-256	Cytoplasm	enzyme
STC2	3.009	1.8e-12	2.782	2e-14	Extracellular Space	other
B230206H07Rik	3.004	7.29e-11	2.392	0.000125	unknown	other
NHSL2	2.985	2.72e-21	2.201	1.64e-16	unknown	other
DCLK3	2.982	7.08e-11	3.826	1.13e-11	Cytoplasm	kinase
CYP1B1	2.978	4.39e-129	2.662	1.48e-190	Cytoplasm	enzyme
SLC9A9	2.948	4.21e-07	2.156	0.000312	Cytoplasm	transporter
GRIA4	2.948	2.43e-78	2.111	3.19e-61	Plasma Membrane	ion channel
SNTG1	2.932	3.51e-05	2.698	3.98e-07	Nucleus	other
CDH26	2.923	4.16e-10	3.195	2.43e-11	Plasma Membrane	other
RPRM	2.898	1.49e-72	3.042	2.36e-58	Cytoplasm	other
PDGFRL	2.886	3.38e-05	3.471	1.04e-08	Plasma Membrane	kinase
FYN	2.857	9.37e-29	2.019	7.42e-12	Plasma Membrane	kinase
NOG	2.853	2.08e-89	5.217	8.03e-160	Extracellular Space	other
TRIB3	2.853	2.82e-87	4.5	0	Nucleus	kinase
CAMK4	2.834	8.61e-25	3.037	8.84e-26	Nucleus	kinase
PCDH19	2.832	1.03e-56	2.639	1.29e-64	Extracellular Space	other
GLCE	2.831	2.95e-42	2.787	3.37e-18	Cytoplasm	enzyme
Gm11149	2.8	9.44e-30	2.11	2.93e-10	unknown	other
PMEPA1	2.794	5.74e-180	2.733	1.13e-140	Plasma Membrane	other
POU3F1	2.794	3.19e-19	2.565	3.81e-24	Nucleus	transcription regulator
BMP3	2.779	6.45e-65	3.563	7.44e-127	Extracellular Space	growth factor
BHLHA15	2.758	1.14e-06	3.037	8.07e-07	Nucleus	transcription regulator
CRISPLD2	2.753	5.89e-15	3.523	5.55e-22	Cytoplasm	other
APOL6	2.734	0.000394	5.192	8.11e-08	Extracellular Space	transporter
NRN1	2.734	5.42e-05	2.38	2.64e-08	Cytoplasm	other
MGLL	2.721	1.51e-144	2.648	8.27e-234	Plasma Membrane	enzyme
NUPR1	2.72	7.62e-101	2.867	5.61e-179	Nucleus	transcription regulator
WNT11	2.696	8.49e-69	2.205	6.15e-41	Extracellular Space	other
LRP4	2.69	0.000373	3.101	6.17e-05	Extracellular Space	other
GPC4	2.685	7.87e-123	2.675	2.03e-33	Plasma Membrane	transmembrane receptor
BST1	2.664	9.38e-05	2.898	2.89e-18	Plasma Membrane	enzyme
FBLN5	2.662	0	2.833	0	Extracellular Space	other
9530053A07Rik	2.662	2.81e-11	2.563	2.49e-09	unknown	other
SERPINA3	2.631	3.34e-19	2.762	4.95e-14	Extracellular Space	other
DUSP8	2.625	2.64e-22	2.134	3.84e-14	Nucleus	phosphatase
THPO	2.624	0.000171	2.698	0.00034	Extracellular Space	cytokine
CDKL2	2.623	1.14e-09	2.978	3.96e-24	Nucleus	kinase
MMP2	2.613	0	2.534	0	Extracellular Space	peptidase
LHFPL2	2.613	1.19e-22	2.007	1.34e-14	unknown	enzyme
SRPX	2.606	5.04e-88	3.511	1.29e-282	Cytoplasm	other
FOXC2	2.585	4.98e-08	2.151	1.7e-06	Nucleus	transcription regulator
C15orf59	2.579	4.71e-14	2.118	2.83e-11	unknown	other
ANO3	2.576	9.42e-33	3.849	3.64e-99	unknown	other
ITGB5	2.567	2.01e-108	2.324	5.97e-72	Plasma Membrane	other
KIF21B	2.557	1.15e-08	2.375	2.45e-09	Cytoplasm	other
MDM2	2.545	0	2.131	0	Nucleus	transcription regulator
GATSL3	2.542	4.63e-15	2.224	8.83e-11	unknown	other
FAM129A	2.541	1.81e-104	2.605	9.73e-154	Cytoplasm	other
ACOT2	2.536	1.01e-37	3.273	9.34e-147	Cytoplasm	enzyme
SLIT2	2.527	0	2.164	8.3e-237	Extracellular Space	other
CTSH	2.525	8.7e-11	2.73	1.83e-27	Cytoplasm	peptidase
MEIS3	2.517	1.8e-08	4.496	8.54e-21	Nucleus	transcription regulator
COL12A1	2.506	0	2.578	3.5e-273	Extracellular Space	other
Pmaip1	2.504	1.05e-91	2.221	2.38e-133	Cytoplasm	other
VAT1L	2.502	1.18e-21	2.118	5.96e-12	unknown	enzyme
AXIN2	2.498	2.01e-32	2.575	7.07e-48	Cytoplasm	other
TMOD2	2.494	1.53e-05	3.615	7.67e-11	Cytoplasm	other
CCND2	2.492	0	3.016	0	Nucleus	other
KIF26B	2.488	1.67e-30	2.735	5.03e-34	unknown	other
SIGLEC10	2.482	1.56e-11	3.518	9.32e-23	Plasma Membrane	other
FAM212B	2.445	2.3e-93	2.36	6.85e-77	unknown	other
NPAS3	2.432	2e-32	2.206	1.34e-35	Nucleus	other
CNTN2	2.423	2.3e-28	2.146	3.68e-16	Plasma Membrane	other
LRRTM1	2.41	2.39e-10	4.197	9.46e-34	Plasma Membrane	other
COL4A6	2.389	0	2.085	0	Extracellular Space	other
Peg12	2.387	1.9e-05	3.08	1.9e-13	unknown	other
Trim12a	2.384	1.45e-25	2.002	2.53e-29	Cytoplasm	other
FGF9	2.383	2.08e-06	3.202	8.97e-15	Extracellular Space	growth factor
ALDH1L2	2.379	1.38e-71	3.403	7.5e-238	Cytoplasm	enzyme
WNT2B	2.336	2.84e-14	3.27	9.45e-26	Extracellular Space	other
GPC1	2.31	1.35e-11	2.852	1.52e-14	Plasma Membrane	transmembrane receptor
GARS	2.306	0	2.04	1.42e-268	Cytoplasm	enzyme
NELL2	2.292	1.82e-71	2.045	1.49e-38	Extracellular Space	other
FBXW7	2.291	1.07e-35	2.033	9.63e-35	Nucleus	transcription regulator
LIF	2.281	4.78e-55	2.014	1.16e-35	Extracellular Space	cytokine
GPR126	2.267	4.94e-18	2.101	7.33e-19	Plasma Membrane	G-protein coupled receptor
DHRS9	2.255	7.68e-16	2.602	5.58e-38	Cytoplasm	enzyme
GLDC	2.242	1.2e-14	2.452	7.94e-12	Cytoplasm	enzyme
SEMA3C	2.219	5.81e-107	2.588	0	Extracellular Space	other
SEMA3B	2.212	3.12e-17	2.075	1.62e-15	Extracellular Space	other
Rasl2-9	2.206	3.84e-10	2.296	2.77e-09	Nucleus	transporter
LRFN3	2.201	2.04e-05	2.478	0.000176	unknown	other
PAPPA2	2.19	3.79e-23	3.624	1.46e-87	Extracellular Space	peptidase
FAM131B	2.187	4.13e-05	2.782	2.84e-06	unknown	other
C11orf88	2.182	2.77e-06	2.092	1.38e-09	unknown	other
TMEM37	2.17	4.74e-09	2.948	4.74e-30	Plasma Membrane	ion channel
DLX2	2.16	2.94e-05	2.643	3.93e-13	Nucleus	transcription regulator
RUNX1T1	2.145	2.42e-09	3.575	2.76e-47	Nucleus	transcription regulator
SERPINF1	2.124	6.84e-32	3.611	2.62e-95	Extracellular Space	other
C13orf33	2.122	4.11e-12	3.334	9.79e-76	unknown	other
AKR1B1	2.115	1.41e-64	2.059	3.22e-63	Cytoplasm	enzyme
Gm6644	2.113	2.14e-64	2.059	3.22e-63	unknown	other
MORN4	2.068	0.000131	2.865	1.83e-09	unknown	other
TTC9	2.026	7.43e-13	3.009	9.98e-41	Extracellular Space	other
IL15	2.021	0.000531	2.764	2.43e-11	Extracellular Space	cytokine
NCAM1	2.019	1.81e-156	2.236	3.66e-264	Plasma Membrane	other
Bmyc	2.017	1.06e-21	3.365	7.67e-67	Nucleus	other
PLXDC2	2.01	2.28e-91	2.25	5.58e-193	Extracellular Space	other
PDIA5	2.006	6.34e-46	2.42	4.68e-80	Cytoplasm	enzyme
ASIC1	-2.002	6.6e-22	-2.398	1.63e-21	Plasma Membrane	ion channel
BC026600	-2.002	9.28e-17	-3.611	1.59e-19	unknown	other
HSPB7	-2.012	2.54e-26	-3.576	2.32e-25	Cytoplasm	other
ZNF845	-2.014	8.35e-05	-3.566	0.000168	Nucleus	other
PCDHA1	-2.014	6.66e-05	-3.756	3.18e-07	Plasma Membrane	other
PCDHA3	-2.014	6.66e-05	-3.756	3.18e-07	Plasma Membrane	other
PCDHA4	-2.014	6.66e-05	-3.756	3.18e-07	Plasma Membrane	other
PCDHA5	-2.014	6.66e-05	-3.756	3.18e-07	Plasma Membrane	other
PCDHA6	-2.014	6.66e-05	-3.756	3.18e-07	Plasma Membrane	other
PCDHA7	-2.014	6.66e-05	-3.756	3.18e-07	Plasma Membrane	other
PCDHA9	-2.014	6.66e-05	-3.756	3.18e-07	unknown	other
Pcdha10	-2.014	6.66e-05	-3.756	3.18e-07	unknown	other
PCDHA12	-2.014	6.66e-05	-3.756	3.18e-07	unknown	other
PCDHAC1	-2.014	6.66e-05	-3.756	3.18e-07	Plasma Membrane	other
FAM84B	-2.022	4.8e-269	-3.055	7.34e-239	Plasma Membrane	other
BNIP3	-2.024	1.05e-11	-3.581	3.27e-09	Cytoplasm	other
NOS1AP	-2.029	3.09e-11	-2.635	2.88e-19	Cytoplasm	other
RAB20	-2.031	2.25e-12	-2.319	3.26e-09	Cytoplasm	enzyme
2310015A10Rik	-2.031	1.77e-08	-2.449	2.08e-08	unknown	other
CABLES1	-2.031	1.42e-08	-2.773	1.36e-14	Nucleus	other
PCDHA11	-2.031	5.24e-05	-3.756	3.18e-07	Plasma Membrane	other
PCDHA13	-2.031	5.24e-05	-3.756	3.18e-07	Plasma Membrane	other
RASSF4	-2.037	1.43e-17	-2.573	9.66e-13	unknown	other
NKX6-2	-2.039	6.53e-08	-2.61	1.09e-09	Nucleus	transcription regulator
CAPN6	-2.049	8.91e-13	-3.541	3.16e-19	Cytoplasm	peptidase
ZFP36L2	-2.051	1.61e-131	-2.017	1.56e-71	Nucleus	transcription regulator
H3f3a/H3f3b	-2.058	0	-2.482	0	Nucleus	other
PM20D2	-2.06	1.33e-12	-4.316	3.95e-28	unknown	other
GMPR	-2.064	1.1e-108	-3.199	5.32e-128	Cytoplasm	enzyme
SLC43A3	-2.069	1.06e-168	-2.478	1.24e-164	Extracellular Space	other
CD1D	-2.079	3.89e-08	-4.014	3.31e-11	Plasma Membrane	other
FAM19A2	-2.083	2.85e-07	-7.462	6.43e-16	Cytoplasm	other
ALCAM	-2.087	0	-3.417	0	Plasma Membrane	other
ST3GAL1	-2.1	9.23e-273	-4.555	1.14e-109	Cytoplasm	enzyme
FAM110C	-2.109	4.6e-165	-2.31	1.09e-149	unknown	other
MGAT3	-2.111	3.41e-49	-2.62	7.36e-46	Cytoplasm	enzyme
MATN2	-2.138	6.97e-28	-2.29	8.37e-18	Extracellular Space	other
1010001N08Rik	-2.144	8.33e-80	-3.025	4.47e-84	unknown	other
ROM1	-2.154	2.8e-09	-2.004	5.67e-06	Plasma Membrane	other
IFI27L2	-2.176	3.28e-22	-2.374	0	unknown	other
BDH1	-2.183	5.06e-09	-3.185	1.13e-14	Cytoplasm	enzyme
SMPDL3A	-2.185	3.64e-07	-9.641	4.84e-16	Extracellular Space	enzyme
LAMC3	-2.19	2.29e-14	-2.743	2.06e-12	Extracellular Space	other
ID2	-2.194	1.13e-271	-2.808	6.07e-168	Nucleus	transcription regulator
IGSF3	-2.197	3.18e-96	-2.099	1.27e-41	Plasma Membrane	other
9930014A18Rik	-2.197	1.02e-156	-3.032	1.39e-135	unknown	other
GSTM5	-2.214	2.55e-100	-2.386	5.94e-74	Cytoplasm	enzyme
TMEM44	-2.216	2.8e-08	-2.634	1.65e-06	unknown	other
VSTM4	-2.224	1.31e-05	-3.292	1.64e-06	unknown	other
PDGFRA	-2.228	6.44e-268	-2.503	6.67e-108	Plasma Membrane	kinase
HEXIM2	-2.235	2.04e-05	-4.719	2.92e-08	Nucleus	transcription regulator
IGFBP5	-2.242	5.8e-62	-5.324	3.21e-62	Extracellular Space	other
CPQ	-2.256	2.44e-39	-2.242	5.55e-23	Extracellular Space	peptidase
Mocs1	-2.257	1.85e-90	-3.282	5.84e-99	Cytoplasm	enzyme
IDUA	-2.259	4.75e-13	-2.672	2.78e-11	Cytoplasm	enzyme
G630016G05Rik	-2.266	0.000411	-3.163	9.98e-07	unknown	other
SPSB1	-2.298	1.87e-112	-2.152	7.22e-57	Cytoplasm	other
LGI4	-2.298	2.37e-11	-6.669	2.36e-17	Extracellular Space	other
Gm16793	-2.3	1.79e-06	-2.174	0.000137	unknown	other
ABCC10	-2.301	2.99e-35	-2.222	2.21e-25	Plasma Membrane	transporter
KCNA7	-2.306	1.39e-08	-5.631	2.92e-19	Plasma Membrane	ion channel
MAOA	-2.323	4.92e-228	-4.096	3.83e-265	Cytoplasm	enzyme
PELI3	-2.326	8.72e-06	-2.378	4.46e-06	Cytoplasm	other
TLE2	-2.336	1.87e-18	-3.938	6.85e-27	Nucleus	transcription regulator
PRRX2	-2.337	4.28e-15	-2.974	3.06e-17	Nucleus	transcription regulator
GPSM3	-2.34	1.23e-20	-2.819	6.77e-14	Cytoplasm	other
CYP39A1	-2.367	2.86e-14	-2.243	2.1e-07	Cytoplasm	enzyme
C1orf226	-2.395	5.85e-32	-2.776	1.84e-29	unknown	other
TMEM176A	-2.396	8.51e-149	-2.04	7.06e-60	unknown	other
CACNA1A	-2.422	1.69e-14	-4.7	3.57e-22	Plasma Membrane	ion channel
PLS1	-2.433	0.000908	-4.499	0.000225	Cytoplasm	other
FDXR	-2.451	2.77e-54	-2.344	3.73e-33	Cytoplasm	enzyme
PTPN18	-2.453	2.77e-09	-2.771	5.25e-06	Nucleus	phosphatase
ME3	-2.461	6.41e-31	-2.359	4.42e-21	Cytoplasm	enzyme
CNRIP1	-2.464	1.07e-24	-4.024	2.09e-26	unknown	other
TMEM138	-2.47	3.7e-18	-2.24	3.78e-06	Extracellular Space	other
NRGN	-2.523	1.29e-07	-3.17	0.000429	Cytoplasm	other
TBX20	-2.534	7.72e-197	-2.588	1.66e-126	Nucleus	transcription regulator
NDRG2	-2.544	2.8e-27	-2.466	4.99e-18	Cytoplasm	other
MYLK	-2.604	0	-2.962	1.36e-190	Cytoplasm	kinase
SLC16A2	-2.611	8.07e-08	-4.005	1.97e-06	Plasma Membrane	transporter
SAA2	-2.611	4.53e-102	-5.22	3.47e-117	Extracellular Space	other
NOVA1	-2.622	3.97e-06	-2.587	0.000523	Nucleus	other
CPXM1	-2.63	7.45e-241	-3.189	2.18e-189	Extracellular Space	peptidase
TGM2	-2.645	0	-4.225	0	Cytoplasm	enzyme
CLDN15	-2.651	1e-156	-4.641	5.82e-147	Plasma Membrane	other
FMO5	-2.669	7.27e-17	-2.57	8.93e-09	Cytoplasm	enzyme
MERTK	-2.694	1.75e-97	-2.005	3.91e-32	Plasma Membrane	kinase
FAM84A	-2.743	0	-5.589	0	unknown	other
LIN7A	-2.744	8.45e-13	-2.486	4.61e-07	Cytoplasm	other
HIST1H2AB/HIST1H2AE	-2.745	1.16e-125	-2.736	1.23e-144	Nucleus	other
ARHGEF3	-2.751	9.28e-17	-2.743	5.26e-08	Cytoplasm	other
FMO2	-2.754	1.24e-14	-21.764	4.51e-19	Cytoplasm	enzyme
CXCL14	-2.774	1.97e-08	-3.669	2.76e-08	Extracellular Space	cytokine
HDDC3	-2.792	2.18e-41	-4.332	2.18e-47	unknown	other
GSTA3	-2.805	4.14e-89	-3.547	4.19e-58	Cytoplasm	enzyme
FAM40B	-2.809	2.4e-09	-2.388	0.000572	Cytoplasm	other
RHOBTB1	-2.848	2.12e-42	-5.014	2.66e-46	unknown	enzyme
HOXB4	-2.851	8.05e-11	-3.452	1.38e-10	Nucleus	transcription regulator
EMILIN1	-2.894	1.23e-82	-2.669	1.38e-61	Extracellular Space	other
SLFN13	-2.898	2.39e-52	-3.073	2.4e-19	Nucleus	enzyme
SEPP1	-2.93	1.45e-108	-2.467	6.66e-30	Extracellular Space	other
RTN1	-2.962	6.56e-157	-3.777	6.86e-144	Cytoplasm	other
DAAM2	-2.975	5.28e-71	-2.27	1.47e-21	unknown	other
A930033H14Rik	-3.028	1.38e-07	-5.706	5.22e-06	unknown	other
SLC2A13	-3.044	5.44e-11	-2.479	1.8e-06	Plasma Membrane	transporter
ALDH1A2	-3.07	6.03e-38	-3.05	2.11e-21	Cytoplasm	enzyme
FADS6	-3.079	3.36e-31	-3.327	1.86e-23	unknown	enzyme
CPLX2	-3.088	7.16e-77	-2.642	1.4e-29	Cytoplasm	other
MDK	-3.089	1.73e-36	-2.733	6.03e-26	Extracellular Space	growth factor
ACVR1B	-3.129	3.7e-68	-3.048	1.59e-41	Plasma Membrane	kinase
TBC1D10C	-3.166	6.1e-08	-4.311	2.27e-05	Nucleus	other
TGM1	-3.182	1.82e-17	-5.951	3.69e-28	Plasma Membrane	enzyme
TUBA4A	-3.196	6.51e-105	-3.441	1.1e-68	Cytoplasm	other
LBP	-3.209	0.00025	-5.67	0.000575	Plasma Membrane	transporter
H19	-3.225	0	-10.677	0	Cytoplasm	other
RASL11A	-3.226	0	-6.022	0	Nucleus	other
PLEKHA6	-3.278	3.74e-06	-2.916	1.72e-64	unknown	other
GUCY1A3	-3.282	0	-6.187	0	Cytoplasm	enzyme
CADM1	-3.286	4.01e-169	-9.719	7.44e-246	Plasma Membrane	other
FXYD1	-3.287	2.92e-41	-8.71	1.3e-30	Plasma Membrane	ion channel
DLK2	-3.306	6.93e-16	-2.136	6.46e-09	Extracellular Space	other
GBX2	-3.329	0.000691	-4.664	2.64e-05	Nucleus	transcription regulator
TNNT1	-3.329	0.000691	-7.407	0.000594	Cytoplasm	other
MGP	-3.331	0	-11.792	0	Extracellular Space	other
IGLON5	-3.338	1.49e-19	-4.579	1.39e-18	unknown	other
ADAM33	-3.365	2.3e-67	-2.693	8.01e-37	Plasma Membrane	peptidase
TMEM178A	-3.408	2.83e-40	-14.462	7.47e-52	unknown	other
CISH	-3.442	3.66e-37	-2.751	3.44e-19	Cytoplasm	other
AVPR1A	-3.542	3.58e-130	-5.806	7.52e-115	Plasma Membrane	G-protein coupled receptor
LGALS2	-3.543	1.18e-61	-7.641	3.37e-42	Cytoplasm	other
E130310I04Rik	-3.552	2.67e-37	-2.743	8.52e-14	unknown	other
PLEK	-3.616	7.25e-19	-4.511	6.03e-13	Cytoplasm	other
EHD3	-3.648	0	-4.41	0	Cytoplasm	other
MT1H	-3.651	0	-3.14	2.85e-44	unknown	other
SCARB2	-3.687	0	-2.35	2.53e-192	Plasma Membrane	other
GATA2	-3.716	3.85e-41	-6.694	6.66e-51	Nucleus	transcription regulator
TGFBI	-3.74	6.39e-75	-4.28	1.03e-27	Extracellular Space	other
ITIH4	-3.794	3.45e-05	-8.504	0.000131	Extracellular Space	other
LRP3	-3.856	5.14e-09	-2.846	2.74e-05	Plasma Membrane	transmembrane receptor
APOE	-3.861	0	-4.95	0	Extracellular Space	transporter
NRXN2	-3.901	8.15e-32	-11.86	1.28e-37	Plasma Membrane	transporter
FAM189A2	-4	2.38e-18	-5.609	1.05e-09	unknown	other
STBD1	-4.06	2.3e-111	-3.357	3.4e-59	Cytoplasm	other
BMF	-4.092	6.67e-70	-7.831	4.29e-53	Cytoplasm	other
Dcaf12l1	-4.154	1.48e-07	-4.709	1.18e-09	unknown	other
TPBGL	-4.17	9.8e-31	-12.957	4.49e-42	unknown	other
KIAA1324L	-4.189	6.88e-60	-2.802	4.31e-24	unknown	other
1010001B22Rik	-4.211	0.000206	-13.717	0.000235	unknown	other
NXPH1	-4.349	3.88e-12	-3.365	8.46e-18	Extracellular Space	other
ELN	-4.352	0	-7.785	0	Extracellular Space	other
SLC16A5	-4.353	3.63e-33	-2.183	3.52e-07	Plasma Membrane	transporter
HCN4	-4.367	4.25e-23	-6.749	7.39e-14	Plasma Membrane	ion channel
EEF1A2	-4.404	4.36e-131	-3.035	7.27e-30	Cytoplasm	translation regulator
PGAM2	-4.431	1.31e-26	-4.814	8.66e-24	Cytoplasm	phosphatase
NPL	-4.478	1.83e-32	-3.113	1.22e-14	unknown	enzyme
PRPH	-4.578	3.35e-210	-11.433	0	Plasma Membrane	other
RBKS	-4.594	3.7e-15	-3.063	8.19e-05	unknown	kinase
PYCARD	-4.663	9.27e-28	-3.658	9.51e-12	Cytoplasm	transcription regulator
DOCK10	-4.666	7.66e-17	-3.093	5.19e-08	unknown	other
PADI3	-4.78	2.17e-09	-3.127	0.000247	Cytoplasm	enzyme
NAP1L3	-4.951	5.45e-07	-5.408	2.06e-07	Nucleus	other
SYNPO2	-5.045	1.59e-37	-4.107	2.87e-19	Cytoplasm	other
SOSTDC1	-5.067	1.65e-15	-19.752	9.94e-12	Extracellular Space	other
TEK	-5.14	3.81e-56	-3.993	4.03e-29	Plasma Membrane	kinase
PCDH17	-5.23	2.25e-161	-10.528	3.61e-229	unknown	other
Cyp2d22	-5.596	2.1e-37	-13.247	1.75e-46	Cytoplasm	enzyme
PRR15	-5.832	4.25e-221	-19.785	4.77e-182	unknown	other
TGFBR3	-5.843	4.03E-318	-4.926	3.99e-133	Plasma Membrane	kinase
C10orf10	-5.926	2.4e-79	-14.677	1.02e-30	Cytoplasm	other
Serpinb6b	-5.95	2.2e-92	-12.103	4.5e-50	unknown	other
FGF8	-6.077	2.25e-11	-31.275	4.14e-10	Extracellular Space	growth factor
2410017I17Rik	-6.124	2.5e-64	-14.655	1.16e-140	unknown	other
NPAS4	-6.243	1.27e-08	-10.151	1.3e-05	Nucleus	transcription regulator
CYP7B1	-6.316	1.82e-05	-12.62	0.000525	Cytoplasm	enzyme
PDE3A	-6.373	9.28e-08	-11.339	4.78e-09	Cytoplasm	enzyme
TNC	-6.436	0	-4.392	0	Extracellular Space	other
SUSD2	-6.487	1.88e-61	-4.654	9.16e-20	Extracellular Space	other
TMEM196	-6.577	5.2e-23	-7.864	1.66e-15	unknown	other
WDR86	-6.658	1.39e-10	-7.791	5.28e-09	unknown	other
ADAMTSL2	-6.727	3.26e-33	-25.971	3.22e-23	unknown	other
HOXB3	-6.731	2.03e-34	-4.539	1.07e-15	Nucleus	transcription regulator
GALNT14	-6.828	9.92e-10	-13.717	7.61e-08	Cytoplasm	enzyme
ALDOC	-7.203	0	-19.029	0	Cytoplasm	enzyme
CFI	-7.263	6.4e-16	-8.23	2.29e-11	Extracellular Space	peptidase
H2-Q10	-7.396	0	-2.258	1.12e-106	unknown	other
SLC39A4	-7.597	4.75e-24	-10.151	1.68e-28	Plasma Membrane	transporter
STC1	-7.632	0	-23.593	2.53e-106	Extracellular Space	kinase
PNLDC1	-7.648	7.66e-23	-23.044	2.49e-20	unknown	other
HOXB2	-7.718	3.1e-49	-22.025	1.23e-43	Nucleus	transcription regulator
FGL2	-7.894	8.18e-63	-11.934	4.24e-35	Extracellular Space	peptidase
AQP1	-8.048	4.16e-66	-14.864	2e-42	Plasma Membrane	transporter
ACSS3	-8.482	5.17e-33	-7.532	1.3e-17	Cytoplasm	enzyme
UCP2	-8.517	0	-4.932	0	Cytoplasm	transporter
ACTN3	-8.777	8.75e-61	-5.984	1.25e-34	Cytoplasm	other
2610507I01Rik	-9.125	1.11e-21	-44.991	1.04e-14	unknown	other
H2-M2	-9.312	2.88e-22	-4.801	5.25e-07	Plasma Membrane	other
GGT5	-9.95	3.68e-45	-2.958	1.24e-12	Plasma Membrane	enzyme
LINGO1	-10.243	1.37e-215	-9.36	2.07e-102	Plasma Membrane	other
CCDC68	-10.926	7.41e-06	-7.681	0.000408	unknown	other
1700008P20Rik	-10.926	7.41e-06	-13.717	0.000235	unknown	other
IL16	-11.096	4.4e-40	-2.809	2.06e-07	Extracellular Space	cytokine
9530082P21Rik	-11.422	5.04e-29	-61.452	2.81e-20	unknown	other
8030451A03Rik	-12.291	0.000883	-4.477	9.56e-65	unknown	other
BC023719	-12.36	2.81e-29	-4.389	1.17e-08	unknown	other
AARD	-13.657	0.000341	-16.46	3.1e-05	unknown	other
CDH13	-13.96	8.66e-31	-4.847	4.37e-10	Plasma Membrane	other
HLX	-14.647	6.16e-71	-75.534	2.46e-73	Nucleus	transcription regulator
DLX3	-15.364	4.95e-16	-5.67	0.000575	Nucleus	transcription regulator
GBP2	-15.663	5.87e-62	-25.568	2.56e-37	Nucleus	other
SDK1	-17.754	1.89e-05	-6.31	1.09e-05	Plasma Membrane	other
PADI1	-19.12	7.11e-06	-7.133	3.17e-05	Cytoplasm	enzyme
PDE2A	-19.393	6.07e-26	-2.743	0.000981	Cytoplasm	enzyme
VSTM2A	-20.361	6.59e-59	-19.313	4.41e-27	Extracellular Space	other
USH1G	-23.9	3.2e-20	-11.111	1.94e-11	Cytoplasm	other
HLA-B	-23.966	0	-12.783	0	Plasma Membrane	transmembrane receptor
SORBS2	-28.577	1.75e-157	-17.901	5.63e-39	Plasma Membrane	other
TMEM215	-29.636	5.27e-42	-15.034	3.38e-20	unknown	other
PKD1L2	-30.728	1.57e-09	-13.717	0.000235	unknown	ion channel
ADAM23	-32.777	3.5e-10	-14.814	0.000105	Plasma Membrane	peptidase
CYP4F22	-41.84	9.67e-134	-43.675	1.6e-67	Extracellular Space	enzyme
