# Supplementary material for: Transcriptional Profiling of Cultured, Embryonic Epicardial Cells Identifies Novel Genes and Signaling Pathways Regulated by TGFβR3 In Vitro
Source: PLoS One. 2016 Aug 9;11(8):e0159710. doi: 10.1371/journal.pone.0159710 (PMC4978490; doi:10.1371/journal.pone.0159710)
Supplement: S3 Table — Genes identified as being >2-fold differentially regulated between Tgfbr3+/+ or Tgfbr3-/- epicardial cells incubated with TGFβ2. Genes listed in descending order of significance for each of 2 biological replicates. For each gene, p-value, location in cell, and function are listed. (XLSX) [file pone.0159710.s008.xlsx]

## Sheet: Table S3
TABLE S3: Genes >2-fold dysregulated between Tgfbr3+/+ and Tgfbr3-/- epicardial cells after TGFβ2 incubation
	n=1		n=2
Gene Symbol	Fold Change (Tgfbr3-/- / Tgfbr3+/+)	p-value	Fold Change (Tgfbr3-/- / Tgfbr3+/+)	p-value	Location in Cell	Function
3300005D01Rik	2.054	2.96e-06	2.503	2.11e-06	unknown	other
4833438C02Rik	2.133	2.24e-46	2.142	2.22e-35	unknown	other
5730588L14Rik	2.065	6.11e-15	2.076	2.47e-07	unknown	other
9330179D12Rik	71.644	0	2.312	2.82e-20	unknown	other
A330033J07Rik	3.39	2.7e-07	3.263	0.000137	unknown	other
AASS	15.849	2.65e-12	17.996	1.21e-08	Cytoplasm	enzyme
ABCB11	5.151	1.37e-11	2.423	0.000178	Extracellular Space	transporter
ACAN	84.791	4.14e-26	10.283	1.35e-06	Extracellular Space	other
ACSBG1	2.849	2.06e-28	2.039	1.41e-10	Cytoplasm	enzyme
AGPAT9	2.853	5.77e-07	4.674	5.14e-07	Cytoplasm	enzyme
AKAP12	2.027	5.5e-155	2.027	2.62e-149	Cytoplasm	transporter
ALOX12	3.113	4.54e-09	4.456	1.89e-08	Cytoplasm	enzyme
ALX4	86.376	1.31e-26	71.984	2.29e-19	Nucleus	transcription regulator
AMN	3.429	1.31e-121	2.226	1.56e-31	Plasma Membrane	other
ANGEL1	2.679	1.77e-09	2.375	1.2e-06	Extracellular Space	other
ANGPTL4	7.546	5.2e-298	6.319	1e-142	Extracellular Space	other
ANKRD1	4.336	0	5.297	0	Cytoplasm	transcription regulator
ANKRD33B	4.041	5.28e-06	10.283	1.35e-06	unknown	other
Apol10a (includes others)	13.63	1.59e-16	3.416	1.27e-21	unknown	other
ARHGAP20	3.962	2.72e-06	4.04	7.7e-07	Cytoplasm	other
ARHGAP22	2.704	4.51e-08	2.501	2.94e-06	Cytoplasm	other
ARHGAP8/PRR5-ARHGAP8	2.12	4.91e-05	3.586	3.18e-07	Cytoplasm	other
ARTN	2.276	4.39e-11	2.466	1.3e-07	Extracellular Space	growth factor
ATP2A3	2.164	0.000462	2.387	0.000975	Cytoplasm	transporter
B3GNT5	5.415	5e-06	4.791	2.82e-07	Cytoplasm	enzyme
B4GALNT1	2.16	1.68e-11	2.06	1.49e-07	Cytoplasm	enzyme
B4GALNT2	10.796	2.66e-155	5.909	9.36e-53	Cytoplasm	enzyme
BAI1	3.686	1.78e-135	3.67	3.49e-74	Plasma Membrane	G-protein coupled receptor
BC067074	17.434	3.31e-05	8.355	0.000794	unknown	other
BCAP29	2.253	5.6e-16	2.227	5.25e-12	Cytoplasm	transporter
BCAT1	11.711	7.23e-136	5.909	1.43e-56	Cytoplasm	enzyme
BMPR1B	6.023	8.28e-11	5.656	1.56e-08	Plasma Membrane	kinase
BTBD11	8.875	8.75e-10	10.712	6.59e-07	Nucleus	transcription regulator
C10orf47	5.899	7.08e-18	3.181	6.49e-11	unknown	other
C1orf115	2.55	4.1e-13	3.214	1.29e-11	unknown	other
C21orf7	2.751	1.23e-26	2.357	4.14e-08	unknown	other
C6orf132	4.877	5.46e-10	4.674	5.14e-07	unknown	other
CAMK2N1	2.338	0.000593	2.189	0.000114	Plasma Membrane	kinase
CCDC36	7.924	1.62e-05	28.279	1.54e-07	unknown	other
CCDC153	3.322	1.29e-09	2.515	0.000209	unknown	other
CCL17	4.501	3.54e-30	2.211	2.35e-08	Extracellular Space	cytokine
CCRN4L	2.27	3.89e-24	2.254	1.75e-20	Nucleus	transcription regulator
Cd24a	5.138	5.95e-24	3.721	1.08e-07	Plasma Membrane	other
CDKN1C	7.248	0	3.25	7.14e-220	Nucleus	other
CGNL1	2.026	3.26e-45	2.309	7.57e-38	Plasma Membrane	other
CGREF1	3.448	1.48e-270	2.793	3.64e-98	Extracellular Space	other
CHD5	2.591	5.33e-38	2.514	1.6e-19	Nucleus	enzyme
CILP2	3.052	6.42e-35	3.723	3.49e-30	Extracellular Space	other
CKMT1A/CKMT1B	4.398	2.57e-84	4.317	3.65e-37	Cytoplasm	kinase
CMAHP	7.924	5.87e-10	3.856	0.000383	Cytoplasm	enzyme
CNTFR	2.015	0.000281	3.496	1.08e-08	Plasma Membrane	transmembrane receptor
COL2A1	2.676	1.03e-17	2.516	1.08e-07	Extracellular Space	other
COL4A3	7.058	1.51e-53	4.338	2.01e-26	Extracellular Space	other
COL5A3	2.102	6.69e-28	2.452	1.77e-25	Extracellular Space	other
COL7A1	2.804	5.73e-27	2.647	5.66e-22	Extracellular Space	other
COL9A2	2.575	3.21e-06	3.034	1.04e-06	Extracellular Space	other
CORO2A	3.959	4.14e-213	2.35	3.43e-68	Cytoplasm	other
COX7A1	2.005	7.23e-14	2.281	5.33e-14	Cytoplasm	enzyme
CPE	4.368	0	2.21	8.2e-181	Plasma Membrane	peptidase
CPNE7	4.224	5.11e-57	5.881	3.52e-62	unknown	transporter
CSF3	5.547	4.46e-07	5.356	3.2e-05	Extracellular Space	cytokine
CSGALNACT1	6.435	7.9e-97	4.285	1.77e-31	Cytoplasm	enzyme
CTNND2	121.877	5.51e-185	32.687	3.86e-107	Plasma Membrane	other
CTSC	3.295	6.83e-27	2.253	2.62e-11	Cytoplasm	peptidase
CYP46A1	2.735	1.19e-07	2.167	0.000219	Cytoplasm	enzyme
DENND5B	2.026	3.02e-15	2.583	7.07e-17	unknown	other
DES	3.389	2.81e-57	2.865	1.01e-29	Cytoplasm	other
DGKI	7.33	2.29e-06	5.784	0.000315	Cytoplasm	kinase
DKKL1	3.749	1.29e-49	3.8	3.13e-25	Extracellular Space	other
DLX2	5.283	1.68e-10	4.756	1.18e-06	Nucleus	transcription regulator
DPF1	2.119	1.2e-05	2.472	2.32e-06	Nucleus	other
DSCAML1	3.146	1.63e-39	3.004	1.59e-20	Plasma Membrane	other
DSP	8.026	7.27e-195	5.559	1.14e-109	Plasma Membrane	other
Dux (includes others)	20.603	3.71e-06	3.389	0.000261	unknown	other
E230032D23Rik	3.434	0.000263	16.711	0.000167	unknown	other
ENG	2.109	5.41e-29	3.284	1.19e-49	Plasma Membrane	transmembrane receptor
EPB41L1	2.054	1.29e-22	2.064	1.3e-17	Plasma Membrane	other
EPB41L3	19.494	3.66e-25	11.385	1.13e-15	Plasma Membrane	other
EREG	2.005	8.65e-28	2.22	5.28e-25	Extracellular Space	growth factor
ETNK2	4.737	3.68e-29	2.875	1.53e-08	unknown	kinase
EXOC3L2	2.341	3.31e-16	2.722	1.42e-12	Cytoplasm	other
FAM123A	2.119	2.61e-10	2.135	1.5e-06	Plasma Membrane	other
FAM134B	6.075	0.000488	3.856	0.000383	Cytoplasm	other
FAM159B	2.589	3.56e-70	3.108	3.57e-53	unknown	other
FAM20A	3.216	1.82e-16	2.051	8.69e-05	Extracellular Space	other
FAM43B	5.646	7.37e-22	4.386	3.64e-09	unknown	other
FAM71F1	2.541	3.19e-06	2.442	0.000896	unknown	other
FAM81A	3.17	4e-21	2.428	5.77e-08	unknown	other
FAM89A	7.437	1.84e-18	2.973	0.00014	unknown	other
FAT2	3.086	1.88e-06	10.026	6.64e-10	Plasma Membrane	other
FAXC	12.481	5.86e-34	8.212	1.51e-24	unknown	other
FCHO1	2.179	1.34e-06	2.791	1.64e-07	Plasma Membrane	other
FERMT1	2.865	1.01e-33	2.571	2.44e-20	Plasma Membrane	other
FEV	5.072	8.92e-05	999	0.000225	Nucleus	transcription regulator
FGF5	4.466	8.13e-39	2.821	2.59e-14	Extracellular Space	growth factor
FGF10	54.678	1.16e-16	10.283	1.35e-06	Extracellular Space	growth factor
Fhod3	2.423	2.11e-39	2.399	3.69e-37	Nucleus	other
FLT1	2.538	5.33e-22	2.925	9.16e-13	Plasma Membrane	kinase
FOSB	2.62	4.62e-15	2.184	1.33e-10	Nucleus	transcription regulator
FOXL2	4.034	4.65e-22	2.924	2.21e-11	Nucleus	transcription regulator
Foxl2os	3.962	8.13e-12	2.709	6.53e-06	unknown	other
FRMD4B	2.55	6.22e-24	2.913	1.88e-22	Cytoplasm	other
FRMPD1	14.66	1.2e-14	20.138	4.57e-14	Cytoplasm	other
FSTL3	4.442	5.82e-92	4.899	7.65e-72	Extracellular Space	other
FZD10	6.321	1.09e-128	4.538	2.25e-72	Plasma Membrane	G-protein coupled receptor
GALNT9	8.717	3.62e-06	20.567	1.67e-05	Cytoplasm	enzyme
GALNTL4	5.353	1.81e-36	3.181	6.49e-11	Cytoplasm	enzyme
GAP43	4.428	7.11e-11	3.362	2.26e-08	Plasma Membrane	other
GATM	3.239	9.61e-111	2.86	7.13e-48	Cytoplasm	enzyme
GDF15	2.1	3.54e-09	2.944	1.48e-07	Extracellular Space	growth factor
GLIS3	3.418	2.62e-46	2.485	7.71e-19	Nucleus	transcription regulator
Gm3230	2.409	5.89e-05	3.471	0.000358	unknown	other
Gm11549	2.346	0.000109	3.053	8.54e-05	unknown	other
GNAL	2.459	3.42e-47	2.694	1.35e-39	Cytoplasm	enzyme
GRID2	4.288	2.52e-10	3.164	1.71e-07	Plasma Membrane	ion channel
GRM8	3.324	1.03e-43	3.303	5.96e-20	Plasma Membrane	G-protein coupled receptor
HCK	2.555	9.34e-10	2.541	2.63e-07	Cytoplasm	kinase
HECW2	3.493	1.16e-18	5.142	1.16e-19	Extracellular Space	enzyme
HIST1H1D	2.346	0.000109	2.966	1.22e-06	Nucleus	other
HIST1H2BL	2.104	4.76e-07	2.167	1.69e-07	Nucleus	other
Hist3h2ba	3.602	2.05e-05	3.085	0.000119	unknown	other
HMHA1	16.349	2.54e-74	7.162	6.22e-38	Cytoplasm	transporter
IGDCC4	2.458	6.78e-27	2.025	4.08e-12	Plasma Membrane	other
IGHA1	15.056	0.000168	14.14	0.000763	Extracellular Space	other
IL6	2.134	9.65e-17	2.234	2.96e-11	Extracellular Space	cytokine
INSL3	2.579	4.03e-89	2.424	8.09e-53	Extracellular Space	growth factor
IRF6	2.439	5.13e-13	2.666	8e-10	Nucleus	transcription regulator
ITGA6	2.815	3.65e-75	2.488	1.54e-29	Plasma Membrane	other
JAK3	2.484	8.6e-133	2.389	3.28e-74	Cytoplasm	kinase
KCNC3	3.697	1.92e-180	3.006	8.55e-146	Plasma Membrane	ion channel
KCNK1	11.145	1.04e-73	3.965	1.37e-23	Plasma Membrane	ion channel
KCNQ5	2.151	1.33e-21	2.132	1.84e-14	Plasma Membrane	ion channel
KCNS3	6.67	1.01e-14	5.492	7.08e-09	Plasma Membrane	ion channel
KDM6A	2.141	5.57e-30	2.341	1.08e-30	Nucleus	other
KIAA1467	4.343	1.57e-99	3.155	3.75e-44	unknown	other
KIF1A	5.745	7e-12	5.57	7.13e-12	Cytoplasm	other
Klra18	4.755	2.62e-36	4.456	1.55e-15	Plasma Membrane	other
Klra4 (includes others)	4.816	3.68e-35	3.985	7.92e-13	Plasma Membrane	transmembrane receptor
KRT8	4.897	1.69e-27	3.312	6.55e-15	Cytoplasm	other
KRT18	7.681	2.63e-19	3.989	1.8e-12	Cytoplasm	other
KRT80	2.749	6.13e-08	2.872	3.26e-10	unknown	other
LAMA2	11.49	5.24e-06	3.305	5.92e-05	Extracellular Space	other
LAMC2	2.084	7.46e-19	2.581	3.04e-20	Extracellular Space	other
LCE1B	18.226	1.92e-05	47.561	1.02e-12	unknown	other
LCE1E	10.302	1.71e-07	4.927	0.000111	unknown	other
Lce1f	8.875	8.75e-10	3.263	0.000137	unknown	other
Lce1g	8.893	4.03e-32	6.63	5e-19	unknown	other
Lce1h	9.293	2.34e-21	7.07	1.06e-13	unknown	other
LIMCH1	7.738	7.57e-243	5.523	1.6e-93	unknown	other
LIN28B	11.887	7.58e-09	4.628	0.000888	unknown	other
LMO7	4.048	4.54e-32	3.374	1.1e-18	Cytoplasm	enzyme
LOC100503496	2.593	3.43e-09	2.295	0.000315	unknown	other
LOXL4	3.328	2.51e-09	3.673	1.01e-12	Extracellular Space	enzyme
LRCH2	4.358	1.29e-05	4.958	2.19e-09	unknown	other
LRRK2	3.206	8.3e-08	4.419	8.3e-09	Cytoplasm	kinase
LTBP1	3.731	2.22e-214	3.286	2.21e-106	Extracellular Space	other
LURAP1L	3.288	9.5e-39	2.754	2.73e-20	unknown	other
Ly6a (includes others)	999	0.000566	4.207	5.38e-06	Plasma Membrane	other
MAB21L2	6.015	1.41e-125	4.285	2.75e-61	Nucleus	other
MANSC1	6.815	5.26e-07	21.21	2.6e-10	unknown	other
MAP2	3.223	2.81e-41	2.363	5.03e-16	Cytoplasm	other
MAP7	5.38	2.45e-16	2.346	8.71e-06	Cytoplasm	other
MAP3K13	2.81	6.37e-11	3.397	6.21e-13	Cytoplasm	kinase
MAP7D2	3.742	1.19e-08	3.239	1.42e-07	unknown	other
Masp1	8.441	8.05e-38	5.527	4.58e-22	Extracellular Space	peptidase
MATN4	3.131	4.7e-307	2.514	8.38e-96	Extracellular Space	other
MDGA1	2.038	1.59e-12	2.072	1.57e-11	Plasma Membrane	other
MECOM	4.16	3.02e-05	6.427	0.000716	Nucleus	transcription regulator
MEIG1	4.373	3.75e-16	3.776	7.66e-07	Nucleus	other
MEIS3	4.245	4.07e-23	2.426	6.36e-09	Nucleus	transcription regulator
MFAP3L	2.492	1.51e-13	2.423	8.82e-09	unknown	other
MME	3.17	2.19e-09	3.856	3.63e-08	Plasma Membrane	peptidase
MMP15	2.412	0	2.208	4.19e-215	Extracellular Space	peptidase
Msx3	8.875	8.75e-10	5.856	3.42e-08	Nucleus	transcription regulator
MYH14	3.231	3.62e-05	4.441	1.68e-06	Extracellular Space	other
NAT8L	2.457	3.63e-12	2.494	3.57e-10	Cytoplasm	enzyme
NDUFA4L2	2.989	8.56e-67	4.519	1.03e-63	unknown	enzyme
NECAB1	28.528	1.46e-08	6.856	0.000366	Cytoplasm	other
NFATC1	3.448	3.21e-71	3.118	2.05e-48	Nucleus	transcription regulator
NFATC2	3.191	8.21e-34	3.8	4.16e-33	Nucleus	transcription regulator
NPAS1	2.843	4.34e-05	2.785	0.000186	Nucleus	transcription regulator
NPR2	9.752	4.88e-286	6.116	2.6e-181	Plasma Membrane	G-protein coupled receptor
NPR3	4.787	6.9e-33	2.448	1.76e-10	Plasma Membrane	G-protein coupled receptor
OAS3	4.899	1.07e-08	7.855	3.24e-12	Cytoplasm	enzyme
ODZ3	2.56	7.32e-161	2.303	7.23e-91	Plasma Membrane	other
OLFM2	2.157	3.9e-05	2.627	2.66e-08	Cytoplasm	other
Olfr212/Olfr213	7.698	5.36e-11	16.711	0.000167	Plasma Membrane	G-protein coupled receptor
OTUD1	2.605	1.67e-14	2.075	1.05e-06	unknown	other
PAK6	2.641	4.35e-55	4.166	2.17e-88	Cytoplasm	kinase
PARM1	3.721	7.58e-211	2.422	1.52e-79	Extracellular Space	other
PAX3	999	9.83e-05	15.425	0.000358	Nucleus	transcription regulator
PCOLCE2	4.924	8.92e-30	3.516	1.9e-11	Extracellular Space	other
Pde4d	5.221	4.32e-14	3.856	6.91e-09	Cytoplasm	enzyme
Peg12	2.151	5.43e-05	2.571	4.89e-05	unknown	other
PEX5L	4.511	7.36e-09	7.829	1.43e-14	Cytoplasm	ion channel
PIANP	5.314	1.38e-27	6.794	1.21e-21	unknown	other
PKP1	2.438	3.08e-05	2.949	0.0001	Plasma Membrane	other
PLCG2	2.731	6.77e-11	3.856	9.4e-12	Cytoplasm	enzyme
PLCL2	4.445	2.44e-14	3.389	2.05e-10	Cytoplasm	enzyme
PLCXD2	2.879	2.04e-79	3.46	1.02e-83	unknown	enzyme
PLD5	3.286	1.86e-41	2.182	5.37e-12	unknown	other
PM20D1	2.981	1.44e-06	4.876	1.74e-17	unknown	peptidase
POU3F3	6.538	6.02e-10	3.749	2.21e-05	Nucleus	transcription regulator
POU4F3	8.222	1.58e-13	3.856	2.36e-06	Nucleus	transcription regulator
PPL	12.294	5.69e-182	7.939	5.62e-112	Cytoplasm	other
PPP1R16B	8.76	3.82e-63	9.641	4.86e-37	Plasma Membrane	phosphatase
PPP2R2C	3.927	4.57e-130	3.125	4.12e-62	unknown	phosphatase
PRDM6	6.64	3.12e-97	3.802	3.65e-34	Nucleus	other
PRDM16	2.774	6.18e-09	2.865	6.48e-08	Nucleus	transcription regulator
PRSS56	2.625	4.11e-13	2.67	1.71e-07	unknown	other
PTPRB	5.756	9.99e-174	5.202	2.31e-132	Plasma Membrane	phosphatase
RAB37	4.358	8.83e-19	2.952	8.79e-07	Cytoplasm	enzyme
RAB39B	20.207	3.88e-11	7.713	9.33e-05	Plasma Membrane	enzyme
RADIL	4.702	1.04e-10	3.739	5.15e-05	unknown	other
RAP1GAP2	3.028	4.83e-33	3.764	1.6e-34	Cytoplasm	other
RAP1GAP	2.055	0.000335	2.666	1.43e-05	Cytoplasm	other
RASD1	3.338	1.89e-16	2.134	8.85e-06	Cytoplasm	enzyme
RASGEF1A	4.415	4.59e-13	3.999	2.75e-08	unknown	other
RBM20	4.633	6.41e-33	6.323	3.74e-33	unknown	other
RHBDL2	2.131	0.000299	3.071	2.7e-05	Plasma Membrane	peptidase
RHOV	2.523	1.2e-07	2.3	2.52e-05	Plasma Membrane	enzyme
RIMS2	59.961	5.84e-53	44.99	6.8e-34	Plasma Membrane	other
RMRP	2.545	7.73e-31	2.132	3.4e-08	Cytoplasm	other
RNF152	3.718	8.56e-12	2.785	1.18e-07	Cytoplasm	enzyme
Rprl2	999	2.16e-16	999	1.25e-12	unknown	other
Rprl3	999	3.24e-40	999	1.18e-17	unknown	other
RUNX1T1	10.302	2.45e-22	6.025	3.93e-14	Nucleus	transcription regulator
SCT	2.077	8.16e-07	2.403	0.000493	Extracellular Space	other
SDC3	3.221	5.62e-101	2.521	9.48e-53	Plasma Membrane	other
SEMA3G	4.877	5.46e-10	3.937	2.54e-07	unknown	other
SEMA7A	4.226	1.33e-10	2.571	6.55e-06	Plasma Membrane	other
SH2D4A	3.559	1.03e-43	3.745	7.34e-17	Cytoplasm	other
SH3BGR	6.075	0.000488	6.106	0.000164	Cytoplasm	other
SHC3	12.283	1.84e-06	20.567	1.67e-05	Cytoplasm	other
SLC2A5	5.321	1.11e-06	2.846	0.000725	Plasma Membrane	transporter
SLC38A4	3.566	1.04e-05	3.571	0.000491	Plasma Membrane	transporter
SLC4A4	4.333	7.81e-128	4.221	3.5e-108	Plasma Membrane	transporter
SLC7A5	3.957	0	2.094	1.13e-192	Plasma Membrane	transporter
Snhg9	3.136	6.89e-28	4.36	3.18e-88	unknown	other
SNRPN	6.34	1.55e-09	3.535	6.55e-05	Nucleus	other
SNTG1	4.959	1.29e-22	6.31	8.13e-11	Nucleus	other
SNURF	6.24	2.48e-09	3.535	6.55e-05	Nucleus	other
SORCS2	2.878	1.15e-25	2.879	4.16e-24	Plasma Membrane	transporter
SOX11	13.075	1.24e-18	3.106	8.76e-07	Nucleus	transcription regulator
SOX13	4.818	1.86e-58	3.19	1.42e-27	Nucleus	transcription regulator
SP6	3.338	1.59e-135	2.395	1.08e-48	Nucleus	transcription regulator
ST6GAL1	4.133	1.5e-44	3.297	5.63e-25	Cytoplasm	enzyme
ST8SIA2	7.607	5.98e-15	2.375	1.2e-06	Cytoplasm	enzyme
STOX2	2.185	2.51e-34	2.002	1.61e-15	unknown	other
SYCE1	6.583	1.5e-15	13.711	4.53e-17	Nucleus	other
SYT13	999	4.83e-09	13.497	2.37e-06	Plasma Membrane	transporter
TACSTD2	9.773	6.66e-19	3.18	7.17e-06	Plasma Membrane	other
TBX1	13.471	3.76e-07	5.463	0.000599	Nucleus	transcription regulator
TBX4	9.192	3.2e-10	5.656	7.26e-05	Nucleus	transcription regulator
TEX15	2.119	1.35e-18	2.516	3.74e-26	Extracellular Space	other
TFRC	3.315	8.56e-29	3.281	2.98e-30	Plasma Membrane	transporter
THBD	3.016	2.5e-39	2.826	2.5e-21	Plasma Membrane	transmembrane receptor
TLL1	17.434	1.76e-09	7.713	5.7e-06	Extracellular Space	peptidase
TLR5	7.472	1.42e-10	4.242	1.25e-05	Plasma Membrane	transmembrane receptor
TMEFF2	2.923	6.96e-54	2.389	1.11e-26	Plasma Membrane	other
TMEM132C	12.151	4.49e-09	5.142	5.98e-05	unknown	other
TNFAIP3	2.39	1.2e-65	2.241	1.9e-46	Nucleus	enzyme
TNFRSF19	13.075	6.39e-07	3.856	0.000909	Plasma Membrane	transmembrane receptor
TNFRSF11B	3.36	5.69e-98	2.061	3.76e-28	Plasma Membrane	transmembrane receptor
TRANK1	39.622	5.59e-12	11.569	1.54e-07	Nucleus	transcription regulator
TSIX	999	0	342.567	1.86e-187	Nucleus	other
TUBA8	3.273	2.02e-08	2.683	5.48e-05	Cytoplasm	other
UNCX	2.948	2.02e-07	5.013	3.5e-07	unknown	transcription regulator
Usp44	6.692	2.11e-11	4.113	2.22e-05	Nucleus	peptidase
VAX2	8.189	9.86e-06	14.14	1.12e-06	Nucleus	transcription regulator
VCAN	3.616	1.57e-150	2.416	2.78e-91	Extracellular Space	other
VEGFC	2.415	2.5e-75	2.001	2.18e-28	Extracellular Space	growth factor
WASF3	7.811	3.28e-11	15.747	7.58e-14	Cytoplasm	other
WNT3	2.6	4.27e-43	2.015	3.61e-13	Extracellular Space	other
WNT7A	5.864	1.55e-19	3.976	1.09e-17	Extracellular Space	cytokine
WNT7B	2.738	4.45e-08	3.615	2.27e-06	Extracellular Space	other
WSCD1	3.786	7.96e-09	6.427	2.58e-09	unknown	other
XIST	999	0	2090.96	0	Nucleus	other
Xlr3c (includes others)	9.043	4.11e-31	6.299	6.33e-10	Nucleus	other
ZDHHC2	5.914	3.82e-102	3.199	2.46e-44	Nucleus	enzyme
ZDHHC14	2.632	1.67e-06	2.624	6.15e-05	unknown	other
1010001B22Rik	-5.601	1.84e-05	-3.628	5.04e-09	unknown	other
1010001N08Rik	-2.189	2.6e-16	-3.399	2.98e-53	unknown	other
2210408F21Rik	-2.033	0.000509	-2.029	5.14e-09	unknown	other
2410017I17Rik	-9.919	2.7e-97	-6.522	1e-92	unknown	other
2610507I01Rik	-7.78	2.5e-08	-9.78	1.03e-14	unknown	other
8030451A03Rik	-4.065	1.42e-20	-7.169	7.45e-74	unknown	other
9530026P05Rik	-2.334	0.000587	-2.405	1.47e-11	unknown	other
9530082P21Rik	-27.228	3.37e-08	-21.768	3.58e-20	unknown	other
A130040M12Rik	-2.932	0.00021	-2.216	3.2e-05	unknown	other
A630023A22Rik	-5.446	6.25e-07	-5.43	1.27e-23	unknown	other
ACVR1B	-2.98	1.12e-17	-4.318	1.57e-63	Plasma Membrane	kinase
ADAM12	-2.586	2e-45	-3.638	5.58e-163	Plasma Membrane	peptidase
ADAM33	-2.139	0.000125	-3.649	2.62e-13	Plasma Membrane	peptidase
ADAMTS14	-3.328	4.24e-07	-2.846	4.25e-10	Extracellular Space	peptidase
ADAMTSL2	-10.502	0	-5.826	0	unknown	other
AHR	-2.018	3e-88	-2.24	2.37e-187	Nucleus	ligand-dependent nuclear receptor
ALCAM	-2.926	4.99e-261	-2.787	0	Plasma Membrane	other
AMDHD1	-7.78	4.62e-14	-11.862	7.63e-45	Cytoplasm	enzyme
ANGPTL7	-19.293	2.07e-72	-30.64	0	Extracellular Space	other
ANKRD34A	-2.706	6.69e-06	-2.937	5.7e-13	Cytoplasm	other
ANTXR1	-2.09	1.07e-37	-2.47	8.04e-97	Plasma Membrane	transmembrane receptor
ANTXRL	-8.039	1.24e-05	-6.204	1.78e-11	unknown	other
APOE	-3.655	8.68e-122	-6.948	0	Extracellular Space	transporter
ATOH8	-6.695	1.55e-38	-8.012	1.85e-104	unknown	other
ATP1B1	-3.855	0	-4.562	0	Plasma Membrane	transporter
AUTS2	-4.224	1.31e-45	-4.544	2.79e-100	Extracellular Space	other
AVPR1A	-3.42	2.73e-42	-3.847	6.05e-110	Plasma Membrane	G-protein coupled receptor
BC023719	-3.249	1.71e-06	-5.193	1.23e-17	unknown	other
BCL3	-2.093	2.88e-08	-2.041	1.08e-10	Nucleus	transcription regulator
BEGAIN	-10.502	1.83e-05	-2.629	5.51e-05	Nucleus	other
BHLHE41	-2.782	1.76e-19	-2.351	9.65e-30	Nucleus	transcription regulator
BMF	-4.512	0.000412	-6.601	1.84e-13	Cytoplasm	other
BNIP3	-2.067	0.000144	-2.121	2.24e-09	Cytoplasm	other
C3	-2.651	2.6e-48	-3.283	6.97e-142	Extracellular Space	peptidase
C1qtnf6	-2.1	5.47e-20	-2.452	5.17e-45	Extracellular Space	other
C1S	-2.128	1.16e-115	-3.443	0	Extracellular Space	peptidase
C2orf40	-21.783	3.89e-12	-25.627	8.73e-76	Extracellular Space	other
CACNA1A	-3.226	1.15e-13	-4.476	3.99e-37	Plasma Membrane	ion channel
CADM1	-7.027	5.81e-150	-7.469	0	Plasma Membrane	other
CCDC68	-3.414	2e-07	-5.63	2.75e-29	unknown	other
CCDC141	-2.027	1.39e-07	-2.964	1.52e-27	unknown	other
CD1D	-3.77	1.07e-06	-3.585	4.83e-15	Plasma Membrane	other
CDYL2	-6.483	0.000225	-4.259	8.54e-05	Nucleus	other
CEBPD	-2.241	1.93e-32	-2.363	1.01e-76	Nucleus	transcription regulator
CFH	-3.145	6.87e-60	-3.319	4.49e-165	Extracellular Space	other
CFI	-5.446	6.25e-07	-12.703	3.95e-37	Extracellular Space	peptidase
CISH	-2.801	6.4e-22	-3.055	1.03e-47	Cytoplasm	other
Clca4	-10.78	3.55e-64	-8.334	3.7e-197	unknown	ion channel
Clca1/Clca2	-8.427	0	-9.066	0	Plasma Membrane	ion channel
CLCN5	-2.048	2.11e-14	-2.225	6.42e-29	Plasma Membrane	ion channel
CLDN15	-7.426	7.24e-16	-13.132	6.83e-81	Plasma Membrane	other
CLU	-3.74	1.29e-41	-4.261	3.52e-125	Extracellular Space	other
CMKLR1	-3.112	4.13e-09	-4.857	9.74e-31	Plasma Membrane	G-protein coupled receptor
CMYA5	-2.541	0.000855	-6.31	5.97e-17	Plasma Membrane	other
CNKSR3	-2.135	6.05e-16	-2.331	1.64e-42	Plasma Membrane	other
CNRIP1	-2.683	5.38e-07	-3.786	1.55e-13	unknown	other
CPQ	-2.145	1.02e-08	-3.242	2.05e-35	Extracellular Space	peptidase
CPXM1	-2.699	6e-62	-4.269	0	Extracellular Space	peptidase
CRLF2	-2.006	2.67e-35	-2.135	1.05e-96	Plasma Membrane	transmembrane receptor
CTSW	-2.728	1.64e-34	-3.163	9.56e-108	Cytoplasm	peptidase
CXADR	-2.193	1.39e-142	-2.242	9.35e-258	Plasma Membrane	transmembrane receptor
Cyp2d22	-6.369	4.77e-18	-7.319	4.86e-34	Cytoplasm	enzyme
DAAM2	-3.122	5.53e-22	-5.938	4.24e-120	unknown	other
DCN	-2.266	3.28e-60	-4.06	0	Extracellular Space	other
DDC	-2.375	1.02e-06	-2.392	2.66e-18	Cytoplasm	enzyme
DPEP1	-2.386	1.28e-05	-2.802	6.58e-12	Cytoplasm	peptidase
DPP4	-3.01	3.13e-44	-3.55	5.77e-101	Plasma Membrane	peptidase
E130102H24Rik	-2.295	0.000794	-3.763	3.34e-20	unknown	other
EHD3	-5.387	4.36e-188	-9.135	0	Cytoplasm	other
ELN	-3.148	2.35e-49	-7.556	0	Extracellular Space	other
EMILIN1	-2.884	3.6e-43	-5.332	1e-150	Extracellular Space	other
EN1	-2.605	1.82e-17	-2.161	1.75e-28	Nucleus	transcription regulator
ENTPD4	-2.059	4.54e-12	-2.139	2.08e-61	Cytoplasm	enzyme
EPS8	-2.447	1.75e-52	-2.263	3.56e-93	Plasma Membrane	peptidase
EZR	-2.101	6.37E-317	-2.017	0	Plasma Membrane	other
F730043M19Rik	-2.844	7.19e-08	-2.593	1.86e-17	unknown	other
FADS6	-3.001	7.58e-05	-3.102	8.22e-07	unknown	enzyme
FAM110C	-3.019	1.49e-57	-3.169	4.41e-134	unknown	other
FAM163A	-6.483	0.000225	-3.605	9.69e-06	unknown	other
FAM163B	-14.003	0.000332	-9.338	5.29e-17	unknown	other
FAM176B	-2.57	7.16e-100	-2.155	1.09e-129	unknown	other
FAM180A	-2.594	8.85e-52	-2.737	1.32e-194	unknown	other
FGF2	-3.695	4.5e-22	-2.895	1.87e-38	Extracellular Space	growth factor
FGL2	-6.535	1.15e-06	-7.361	1.38e-14	Extracellular Space	peptidase
FIGF	-2.293	8.85e-21	-2.498	7.65e-72	Extracellular Space	growth factor
FMOD	-4.052	1.37e-283	-3.81	0	Extracellular Space	other
FOLR1	-2.136	6.43e-37	-2.662	3.79e-157	Plasma Membrane	transporter
GAS1	-2.571	5.06e-209	-2.472	0	Plasma Membrane	other
GAS7	-2.445	0.000168	-4.756	3.11e-22	Cytoplasm	transcription regulator
GBP2	-42.009	9.01e-13	-118.621	2.28e-32	Nucleus	other
GBX2	-2.334	0.000587	-3.281	4.25e-09	Nucleus	transcription regulator
GGCT	-2.298	1.38e-12	-2.225	3.77e-30	Cytoplasm	enzyme
GGT5	-3.833	7.11e-31	-3.944	5.68e-64	Plasma Membrane	enzyme
GLI1	-3.744	7.13e-08	-4.122	1.06e-13	Nucleus	transcription regulator
Gm2895	-5.196	4.23e-43	-4.156	1.17e-120	unknown	other
Gm10389	-3.548	2.05e-16	-3.058	3.13e-31	unknown	other
Gm10824	-2.813	0.000424	-3.813	1.44e-17	unknown	other
Gm15506	-13.225	4.9e-07	-5.965	4.7e-10	unknown	other
GMPR	-2.127	5.49e-11	-2.967	9.92e-50	Cytoplasm	enzyme
GNAI1	-2.448	7.84e-12	-2.041	1.25e-11	Plasma Membrane	enzyme
GPNMB	-2.633	6.21e-27	-3.014	2.78e-61	Plasma Membrane	enzyme
GPR88	-3.556	0.000865	-7.74	3.41e-19	Plasma Membrane	G-protein coupled receptor
GPR153	-2.011	6.21e-08	-2.426	3.76e-17	Plasma Membrane	G-protein coupled receptor
GPSM3	-2.02	2.78e-06	-2.092	4.07e-13	Cytoplasm	other
Gsta4	-2.914	1.99e-15	-3.073	9.02e-32	Cytoplasm	enzyme
GUCY1A3	-15.448	7.9e-77	-20.058	5.52e-163	Cytoplasm	enzyme
H2-M2	-4.112	0.000114	-32.449	3.53e-54	Plasma Membrane	other
H2-Q10	-3.607	4.77e-160	-6.377	0	unknown	other
H3f3a/H3f3b	-2.131	6.67e-223	-3.229	0	Nucleus	other
H6PD	-2.608	4.15e-69	-3.813	1.11e-262	Cytoplasm	enzyme
HAL	-7.168	2.14e-36	-10.6	4.49e-159	Cytoplasm	enzyme
HDDC3	-8.03	7.63e-43	-6.677	1.29e-75	unknown	other
HLA-B	-10.833	0	-23.036	0	Plasma Membrane	transmembrane receptor
HLA-DQB1	-3.38	1.72e-99	-3.186	3.13e-172	Plasma Membrane	other
HLX	-3.008	3.92e-05	-4.354	1.71e-10	Nucleus	transcription regulator
HOXB2	-5.65	1.06e-17	-5.619	2.57e-31	Nucleus	transcription regulator
HOXB3	-5.105	1.46e-24	-6.998	4.29e-57	Nucleus	transcription regulator
HOXB4	-2.576	4.16e-12	-3.319	1.61e-25	Nucleus	transcription regulator
HOXD4	-2.112	3.07e-06	-2.073	5.52e-14	Nucleus	transcription regulator
HSD11B1	-14.392	1.02e-07	-12.199	6.58e-15	Cytoplasm	enzyme
ICAM5	-2.435	8.84e-05	-2.92	1.96e-11	Plasma Membrane	other
ID1	-4.044	2.31e-298	-5.444	0	Nucleus	transcription regulator
ID3	-4.283	0	-4.668	0	Nucleus	transcription regulator
IGFBP4	-3.57	9.89e-86	-5.121	0	Extracellular Space	other
IGFBP6	-3.156	2.39e-21	-3.347	2.24e-62	Extracellular Space	other
IGLON5	-3.817	5.66e-15	-7.856	6.24e-39	unknown	other
IL13RA1	-2.063	1.75e-07	-2.39	7.35e-17	Plasma Membrane	transmembrane receptor
IL1RL2	-2.723	7.93e-08	-4.792	1.28e-38	Plasma Membrane	transmembrane receptor
IL4R	-2.732	7.91e-69	-3.656	2.3e-209	Plasma Membrane	transmembrane receptor
INPP5D	-9.224	5.63e-14	-9.044	3.84e-37	Cytoplasm	phosphatase
INPPL1	-2.254	2.09e-197	-2.442	0	Cytoplasm	phosphatase
ITGA7	-3.086	4.74e-74	-3.294	6.82e-129	Plasma Membrane	other
ITGBL1	-4.869	2.1e-19	-6.722	5.06e-48	unknown	other
IVL	-2.692	4.57e-26	-3.442	4.48e-84	Cytoplasm	other
KCNT1	-2.375	1.96e-09	-2.647	2.22e-23	Plasma Membrane	ion channel
KIAA1199	-2.587	2.18e-33	-3.93	3.29e-146	Cytoplasm	other
KIAA1324L	-6.797	3.72e-45	-9.254	6.07e-121	unknown	other
KLHL30	-4.406	1.75e-57	-5.686	2.69e-182	unknown	other
LCP1	-2.401	8.68e-15	-2.762	6.31e-42	Cytoplasm	other
LPAR1	-2.46	5.52e-82	-3.308	0	Plasma Membrane	G-protein coupled receptor
LRRN4	-4.296	1.8e-214	-7.585	0	unknown	other
LRTM2	-13.614	2.9e-07	-10.095	1.72e-06	unknown	other
LSP1	-2.075	2.46e-18	-3.277	8.55e-85	Cytoplasm	other
MAF	-2.048	5.85e-31	-2.202	2.37e-101	Nucleus	transcription regulator
MAN1C1	-2.116	7.78e-75	-2.275	1.93e-169	Cytoplasm	enzyme
MDM4	-2.137	5.21e-44	-2.028	4.85e-91	Nucleus	other
MEGF6	-6.979	2.67e-166	-8.126	0	Cytoplasm	other
MFAP2	-2.349	6.83e-16	-3.953	1.09e-74	Extracellular Space	other
MGP	-80.953	0	-114.496	0	Extracellular Space	other
MGST1	-2.457	3.8e-90	-2.395	6.69e-152	Cytoplasm	enzyme
Mirg	-2.016	4.21e-05	-2.92	4.34e-25	unknown	other
MMP3	-5.601	5.26e-31	-14.455	1.67e-279	Extracellular Space	peptidase
MMP16	-2.382	1.2e-35	-2.397	9.76e-53	Extracellular Space	peptidase
MMP19	-2.142	5.31e-09	-3.291	2.57e-52	Extracellular Space	peptidase
MMRN2	-2.813	0.000424	-2.189	8.08e-06	Extracellular Space	other
MOB4	-3.609	6.18e-34	-2.023	1.5e-43	Cytoplasm	other
MPP1	-2.203	3.94e-43	-2.117	3.89e-71	Plasma Membrane	kinase
MSRB2	-2.132	0.000466	-2.482	2.35e-09	Nucleus	transcription regulator
MTSS1	-2.31	1.28e-22	-2.816	3.31e-81	Cytoplasm	other
MTUS2	-3.053	1.97e-15	-4.99	1.22e-77	Cytoplasm	other
MYLK3	-2.071	1.83e-07	-2.586	6.12e-19	Cytoplasm	kinase
MYLK	-2.443	3.11e-38	-2.447	3.33e-102	Cytoplasm	kinase
NAPRT1	-2.875	1.23e-06	-2.962	2.26e-11	Cytoplasm	enzyme
NDRG1	-2.342	6.75e-82	-3.014	3.72e-266	Nucleus	kinase
Neat1	-2.684	1.5e-40	-2.878	3.66e-90	Nucleus	other
NEU3	-2.614	1.22e-28	-2.486	3.12e-44	Plasma Membrane	enzyme
NID2	-3.035	0	-2.944	0	Extracellular Space	other
NKD2	-2.794	4.65e-06	-3.81	5.61e-20	Nucleus	other
NLRC3	-3.221	1.69e-41	-3.441	7.82e-97	Cytoplasm	other
NPL	-2.365	8.6e-05	-5.778	8.94e-30	unknown	enzyme
NPR1	-2.763	2.22e-35	-2.724	1.56e-70	Plasma Membrane	enzyme
NR1H4	-2.841	1.73e-06	-4.366	6.11e-41	Nucleus	ligand-dependent nuclear receptor
NRGN	-2.697	0.000316	-5.625	2.12e-26	Cytoplasm	other
NUP210	-2.132	3.88e-10	-2.328	7.06e-19	Nucleus	transporter
Nup62cl	-6.132	4.69e-18	-5.048	8.15e-20	unknown	other
NXPH1	-2.48	1.23e-16	-2.24	3.62e-47	Extracellular Space	other
OLFML3	-2.009	3.53e-12	-4.51	4.94e-96	Extracellular Space	other
OLR1	-5.217	3.79e-14	-5.994	5.85e-30	Plasma Membrane	transmembrane receptor
OTUD7A	-6.224	2.92e-06	-4.981	1.96e-12	Cytoplasm	other
PCDH9	-3.085	3.25e-25	-2.524	2.54e-26	Plasma Membrane	other
PCDH10	-3.674	1.07e-43	-2.177	5e-24	Plasma Membrane	other
PCDH17	-14.684	4.09e-109	-14.504	4.93e-230	unknown	other
PDE2A	-7.488	5.24e-12	-8.226	2.05e-36	Cytoplasm	enzyme
PDE3A	-14.003	0.000332	-18.929	4.23e-05	Cytoplasm	enzyme
PDGFRA	-10.002	3.48e-72	-18.411	0	Plasma Membrane	kinase
PDLIM4	-2.334	5.24e-07	-2.346	6.03e-18	Cytoplasm	other
PDZD2	-5.099	9.12e-113	-14.512	6.7e-07	Plasma Membrane	other
PLEK	-3.976	2.08e-05	-3.786	2.88e-07	Cytoplasm	other
PLXNA4	-2.135	1.18e-36	-2.181	1.16e-67	Plasma Membrane	transmembrane receptor
PNLDC1	-6.506	3.37e-13	-9.61	1.31e-43	unknown	other
PNMAL2	-15.559	2.08e-08	-14.512	1.13e-12	unknown	other
PPM1N	-2.496	3.43e-05	-3.145	4.23e-16	Extracellular Space	other
PPP2R2B	-3.931	4.84e-35	-4.3	2.56e-82	Cytoplasm	phosphatase
PRPH	-2.439	2.79e-09	-3.253	3.06e-19	Plasma Membrane	other
PRR15	-3.219	1.38e-16	-10.331	1.09e-135	unknown	other
PRSS12	-6.829	2.74e-22	-5.084	2.6e-43	Extracellular Space	peptidase
PTN	-4.57	1.08e-15	-2.677	5.1e-21	Extracellular Space	growth factor
PYCARD	-4.668	3.95e-08	-10.578	1.83e-64	Cytoplasm	transcription regulator
RAB27B	-2.042	1.22e-05	-4.44	2.53e-40	Cytoplasm	enzyme
RAB40B	-2.269	8.42e-06	-2.007	6.17e-14	Plasma Membrane	enzyme
RAB6B	-2.194	5.66e-07	-4.236	1.66e-31	Cytoplasm	enzyme
RASL11A	-3.484	2.9e-59	-3.717	2.91e-248	Nucleus	other
RASL11B	-2.397	5.9e-51	-2.652	2.37e-148	unknown	enzyme
RBM46	-7.261	5.35e-05	-3.533	0.000261	unknown	other
RBM47	-2.7	0.00012	-2.366	6.16e-06	unknown	other
Rcan2	-2.274	1.1e-20	-2.377	1.18e-41	unknown	other
REC8	-5.057	0.000499	-7.887	3.95e-11	Nucleus	other
RGS3	-3.295	7.66e-48	-4.083	1.75e-151	Nucleus	other
RGS16	-2.509	1.67e-14	-3.41	3.99e-45	Cytoplasm	other
RGS20	-5.446	2.9e-05	-22.715	3.68e-11	Cytoplasm	other
RIMS1	-3.112	0.000269	-3.009	7.21e-07	Plasma Membrane	other
RORC	-4.608	3.34e-09	-6.501	3.04e-31	Nucleus	ligand-dependent nuclear receptor
S100A4	-7.757	0	-6.187	0	Cytoplasm	other
SAA2	-40.453	2.75e-12	-265.004	3.81e-73	Extracellular Space	other
SCARB2	-2.59	0	-2.622	0	Plasma Membrane	other
SEMA5A	-2.441	9.55e-06	-2.501	7.48e-09	Plasma Membrane	transmembrane receptor
SEMA6D	-3.063	1.42e-05	-10.095	5.15e-31	Plasma Membrane	other
SEPP1	-2.9	9.79e-12	-5.819	4.47e-69	Extracellular Space	other
SERPINA3	-2.821	6.6e-18	-4.292	4.79e-92	Extracellular Space	other
Serpina3k (includes others)	-19.449	7.87e-06	-6.31	3.87e-09	Extracellular Space	other
Serpinb6b	-24.116	1.79e-38	-38.038	3.49e-191	unknown	other
SFRP1	-5.261	1.26e-119	-4.735	1.42e-216	Plasma Membrane	transmembrane receptor
SFRP2	-2.767	4.27e-69	-3.279	5.04e-196	Plasma Membrane	transmembrane receptor
SH2D5	-8.557	2.17e-09	-7.086	7.05e-15	unknown	other
SLC39A4	-2.684	4.33e-13	-3.984	2.81e-40	Plasma Membrane	transporter
SLC43A3	-2.44	2.06e-221	-2.543	0	Extracellular Space	other
SLFN13	-2.616	5.51e-12	-4.991	6.32e-53	Nucleus	enzyme
SLIT3	-2.496	4.87e-88	-2.5	5.59e-113	Extracellular Space	other
SMAD9	-5.705	3.62e-09	-3.551	1.8e-14	Nucleus	transcription regulator
SMOC2	-4.871	2.07e-29	-5.864	4.82e-79	Extracellular Space	other
SMPDL3A	-3.334	8.36e-06	-4.3	2.12e-13	Extracellular Space	enzyme
SMTNL2	-3.112	4.19e-22	-3.178	2.7e-40	unknown	other
SNCAIP	-2.114	3.35e-09	-2.162	5.33e-25	Cytoplasm	transcription regulator
SNTG2	-3.76	4.38e-26	-2.244	9.9e-28	Plasma Membrane	other
SOD3	-6.501	1.65e-31	-5.711	1.6e-73	Extracellular Space	enzyme
SPP1	-6.807	7.78e-06	-5.749	4.92e-08	Extracellular Space	cytokine
SPRR2G	-3.527	9.51e-07	-8.119	1.68e-106	Cytoplasm	other
SPRY2	-2.043	1.21e-39	-2.336	8.12e-81	Plasma Membrane	other
ST3GAL1	-4.872	4.91e-42	-7.012	2.57e-170	Cytoplasm	enzyme
STAC	-3.695	2.56e-09	-3.571	1.09e-17	Cytoplasm	other
STAP2	-2.007	1.43e-05	-3.103	1.33e-20	Cytoplasm	other
STBD1	-8.08	1.47e-178	-8.795	0	Cytoplasm	other
STEAP4	-9.18	2.99e-10	-13.881	3.13e-52	Plasma Membrane	other
SV2A	-2.633	1.28e-08	-2.623	7.26e-13	Cytoplasm	transporter
SVEP1	-4.574	8.96e-51	-4.682	9.85e-124	Cytoplasm	other
SYNGR1	-3.364	1.17e-71	-2.255	5.87e-51	Plasma Membrane	transporter
SYNPO2	-2.433	1.8e-08	-5.418	1.75e-51	Cytoplasm	other
TAF5	-2.438	2.63e-17	-12.995	0	Nucleus	transcription regulator
TCF21	-4.275	2.11e-233	-5.23	0	Nucleus	transcription regulator
TEK	-5.083	3.84e-12	-7.526	3.41e-33	Plasma Membrane	kinase
TF	-3.176	7.17e-71	-2.777	1.72e-135	Extracellular Space	transporter
TGFBI	-15.948	9.12e-24	-39.26	4.94e-170	Extracellular Space	other
TGFBR3	-2.69	1.18e-31	-4.283	2.08e-149	Plasma Membrane	kinase
THRB	-3.052	3.06e-08	-2.852	6.21e-20	Nucleus	ligand-dependent nuclear receptor
TLR4	-2.702	4.56e-05	-3.131	2.02e-13	Plasma Membrane	transmembrane receptor
TMEM108	-2.209	1.43e-44	-2.19	2.98e-82	unknown	other
TMEM215	-16.142	1.85e-16	-10.636	1.04e-40	unknown	other
TMEM176B	-2.016	5.57e-58	-2.12	2.19e-148	unknown	other
TNC	-4.288	0	-6.686	0	Extracellular Space	other
TNIK	-2.537	6.6e-17	-2.669	1.8e-35	Cytoplasm	kinase
TNNT2	-4.997	0	-5.244	0	Cytoplasm	other
TSPAN18	-4.181	1.9e-09	-3.001	3.64e-09	unknown	other
UCP2	-3.838	0	-5.4	0	Cytoplasm	transporter
VSTM2A	-62.236	4.16e-19	-167.836	4.79e-46	Extracellular Space	other
VTCN1	-7.78	2.03e-05	-4.118	3.65e-09	Plasma Membrane	other
WBSCR17	-2.758	1.46e-10	-2.004	3.49e-09	Cytoplasm	enzyme
XDH	-2.832	7.08e-58	-3.434	1.83e-198	Cytoplasm	enzyme
ZFHX4	-11.28	6.56e-06	-19.35	1.56e-13	Extracellular Space	other
ZNF575	-2.178	9.89e-06	-2.088	3.01e-10	Nucleus	other
ZNF608	-2.185	8.18e-12	-2.035	1.64e-19	unknown	other
ZNF697	-2.037	4.53e-34	-2.143	4.32e-72	unknown	other
ZNF764	-2.498	0.000234	-2.125	1.09e-07	unknown	other
