# Supplementary material for: Transcriptional Profiling of Cultured, Embryonic Epicardial Cells Identifies Novel Genes and Signaling Pathways Regulated by TGFβR3 In Vitro
Source: PLoS One. 2016 Aug 9;11(8):e0159710. doi: 10.1371/journal.pone.0159710 (PMC4978490; doi:10.1371/journal.pone.0159710)
Supplement: S4 Table — Genes identified as being >2-fold differentially regulated between Tgfbr3+/+ or Tgfbr3-/- epicardial cells incubated with BMP2. Genes listed in descending order of significance for each of 2 biological replicates. For each gene, p-value, location in cell, and function are listed. (XLSX) [file pone.0159710.s009.xlsx]

## Sheet: Table S4
TABLE S4: Genes >2-fold dysregulated between Tgfbr3+/+ and Tgfbr3-/- epicardial cells after BMP2 incubation
	n=1		n=2
Gene Symbol	Fold Change (Tgfbr3-/- / Tgfbr3+/+)	p-value	Fold Change (Tgfbr3-/- / Tgfbr3+/+)	p-value	Location in Cell	Function
1110038B12Rik	2.222	1.29e-152	2.399	1.99e-26	unknown	other
1700003M07Rik	2.794	2.35e-14	4.426	3.3e-07	unknown	other
1700030C10Rik	4.423	7.6e-17	2.913	0.000335	unknown	other
2900026A02Rik	2.489	2.25e-81	2.075	1.77e-23	unknown	other
4932441J04Rik	2.155	2.59e-14	2.276	0.000936	unknown	other
5830418P13Rik	3.302	6.62e-23	2.682	1.45e-08	unknown	other
9030619P08Rik	999	2.25e-17	999	2.34e-09	unknown	other
9230114K14Rik	2.287	7.82e-48	2.234	2.79e-06	unknown	other
9530053A07Rik	2.689	3.85e-23	5.697	1.21e-19	unknown	other
A730035I17Rik	3.73	7.82e-06	3.381	0.000948	unknown	other
ABCB1	2.625	7.7e-06	3.8	6.29e-07	Plasma Membrane	transporter
ABCG1	3.241	1.43e-11	4.614	3.5e-11	Plasma Membrane	transporter
ACER3	2.026	9.71e-38	2.718	1.01e-14	Cytoplasm	enzyme
ACOT11	5.129	5.59e-20	5.304	6.79e-14	Cytoplasm	enzyme
ACPP	2.519	9.33e-07	3.853	8.02e-06	Extracellular Space	phosphatase
ADRB3	3.572	1.31e-25	5.606	5.69e-20	Plasma Membrane	G-protein coupled receptor
AIF1L	2.11	5.39e-42	4.348	4e-62	Plasma Membrane	other
AKR1B1	2.377	1.55e-74	2.609	5.55e-32	Cytoplasm	enzyme
ALOX5	8.059	1.36e-22	4.959	1.53e-06	Cytoplasm	enzyme
ALX4	122.353	1.13e-38	72.132	1.94e-21	Nucleus	transcription regulator
AMN	5.324	3.02e-13	9.918	6.5e-09	Plasma Membrane	other
ANGPTL2	3.321	1.32e-30	2.714	3.77e-20	Extracellular Space	other
ANGPTL4	4.803	2.58e-13	61.312	3.71e-18	Extracellular Space	other
ANKRD1	3.042	2.05e-174	12.872	1.44e-207	Cytoplasm	transcription regulator
ANKRD35	3.259	1.96e-10	4.057	8.95e-07	unknown	other
ANKS1B	4.235	1.36e-44	2.907	2.11e-16	Nucleus	other
ANXA8L2 (includes others)	6.725	2.57e-264	9.726	2.85e-218	Plasma Membrane	other
Apol10a (includes others)	2.915	1.84e-23	5.71	2.23e-16	unknown	other
ARF6	2.156	6.29e-47	3.699	9.77e-42	Plasma Membrane	transporter
ARHGAP24	3.118	1.91e-12	2.308	0.000222	Cytoplasm	other
ARHGEF4	2.572	2.02e-09	3.227	3.41e-12	Cytoplasm	other
ATG9B	2.981	6.72e-42	5.146	7.89e-42	Cytoplasm	other
ATP5E	2.239	0	3.183	1.1e-78	Cytoplasm	transporter
ATP5I	2.109	9.75e-121	2.15	7.79e-24	Cytoplasm	transporter
B230344G16Rik	2.351	1.75e-11	5.748	2.57e-28	unknown	other
B4GALNT1	2.369	1.27e-05	4.408	4.48e-06	Cytoplasm	enzyme
B4GALNT2	9.428	2.11e-73	9.918	1.67e-20	Cytoplasm	enzyme
BAI1	6.228	9.37e-18	10.144	3.84e-17	Plasma Membrane	G-protein coupled receptor
BCAT1	13.958	1.91e-126	9.335	2.89e-31	Cytoplasm	enzyme
BFSP2	3.475	6.45e-14	3.426	3.56e-06	Cytoplasm	other
Bmyc	3.348	7.25e-65	3.925	2.71e-30	Nucleus	other
C13orf33	3.243	2.23e-45	2.539	1.89e-07	unknown	other
C15orf59	2.162	1.39e-12	3.634	1.89e-13	unknown	other
C16orf89	2.983	9.53e-16	4.148	1.85e-08	unknown	other
C19orf33	6.317	4.92e-194	8.151	1.61e-73	Nucleus	other
C1orf115	3.898	2.48e-46	2.568	8.4e-07	unknown	other
C9orf116	4.022	1.16e-158	3.27	9.07e-36	unknown	other
CA12	2.777	8.19e-15	2.705	5.25e-07	Plasma Membrane	enzyme
Cbr2	10.697	1.45e-12	20.738	4.95e-06	Cytoplasm	enzyme
CCBE1	3.169	2.2e-62	2.195	1.84e-09	Extracellular Space	other
CCND1	2.628	0	2.75	3.95e-124	Nucleus	other
CD80	9.769	2.72e-25	33.361	9.4e-10	Plasma Membrane	transmembrane receptor
CD109	2.867	9.87e-167	2.639	5.72e-35	Plasma Membrane	other
CDC42BPG	2.231	6.33e-173	2.301	1.66e-106	Cytoplasm	kinase
CDH26	2.093	1.69e-05	4.766	1.5e-05	Plasma Membrane	other
CDKL2	2.807	1.73e-18	2.75	3.07e-05	Nucleus	kinase
CDKN2A	2.059	0	2.685	0	Nucleus	transcription regulator
CDO1	2.227	2.01e-34	3.618	7.55e-29	Cytoplasm	enzyme
CELF5	3.438	3.38e-69	2.321	1.82e-22	unknown	other
CEND1	3.863	3.64e-06	13.525	5.66e-07	unknown	other
Ces2e	2.602	1.68e-211	3.192	2.56e-122	unknown	enzyme
Ces2f	4.177	7.98e-36	4.959	3.49e-13	unknown	enzyme
CGREF1	6.685	5.5e-38	8.165	1.75e-27	Extracellular Space	other
CHD5	2.122	2.57e-06	3.607	1.19e-09	Nucleus	enzyme
CHST7	999	0.000303	999	0.000894	Cytoplasm	enzyme
CILP2	2.22	3.06e-05	3.682	8.25e-06	Extracellular Space	other
CKM	999	7.73e-13	8.716	5.48e-06	Cytoplasm	kinase
CKMT1A/CKMT1B	7.418	4.85e-12	15.629	1.01e-11	Cytoplasm	kinase
CNKSR1	6.887	3.12e-07	999	9.94e-06	Cytoplasm	other
COL11A1	4.922	1.9e-50	3.528	5.78e-21	Extracellular Space	other
COL18A1	2.8	9.81e-125	5.14	1.08e-144	Extracellular Space	other
COL5A3	4.227	4.5e-15	3.757	5.32e-06	Extracellular Space	other
COL9A2	12.455	0.00087	999	0.000247	Extracellular Space	other
CORO2A	3.566	2.23e-18	5.018	8.73e-17	Cytoplasm	other
COX17	2.132	1.95e-145	2.456	2.4e-42	Cytoplasm	enzyme
COX6A2	2.081	3.25e-06	35.164	2.73e-10	Cytoplasm	enzyme
COX6B2	2.492	3.72e-237	2.167	1.66e-53	Cytoplasm	enzyme
CPE	3.776	2.4e-192	3.415	4.36e-97	Plasma Membrane	peptidase
CRABP2	11.995	1.78e-93	9.392	1.18e-22	Cytoplasm	transporter
CRIP1	3.527	0	2.412	3.19e-118	Cytoplasm	other
CSGALNACT1	24.324	7.02e-192	14.577	6.47e-59	Cytoplasm	enzyme
CST9L	6.021	1.07e-23	4.869	0.000213	Extracellular Space	other
CTH	2.52	4.25e-14	3.832	7.5e-08	Cytoplasm	enzyme
CTHRC1	13.241	3.48e-124	24.132	2.09e-102	Extracellular Space	other
CTNND2	24.91	3.12e-14	999	5.23e-06	Plasma Membrane	other
CTSC	5.617	0.000975	14.426	0.000326	Cytoplasm	peptidase
CTSH	3.172	3.96e-28	3.832	7.5e-08	Cytoplasm	peptidase
CUX2	8.334	4.7e-14	4.057	6.67e-05	Nucleus	transcription regulator
CXXC4	2.389	0.000115	5.635	0.000182	Cytoplasm	other
CYBA	2.795	9.65e-160	2.885	5.46e-31	Cytoplasm	enzyme
CYFIP2	8.364	1.46e-20	3.982	1.4e-06	Cytoplasm	other
CYP1B1	2.437	5.39e-181	3.007	3.83e-58	Cytoplasm	enzyme
D730039F16Rik	7.641	8.29e-31	4.959	6.99e-08	unknown	other
DAPK2	2.617	6.77e-08	4.909	4.15e-07	Cytoplasm	kinase
DCXR	3.21	6.36e-219	2.51	1.76e-72	Cytoplasm	enzyme
DES	2.991	5.24e-45	3.952	3.03e-36	Cytoplasm	other
DGKA	2.386	3.5e-57	2.645	2.59e-41	Cytoplasm	kinase
DHRS9	2.145	3.74e-16	2.451	5.21e-06	Cytoplasm	enzyme
DKKL1	4.249	1.31e-06	6.988	7.99e-06	Extracellular Space	other
DLX2	2.788	2.71e-19	2.844	1.11e-09	Nucleus	transcription regulator
DRD4	2.126	1e-07	2.705	6.97e-05	Plasma Membrane	G-protein coupled receptor
DSCAML1	12.455	1.66e-09	7.889	9.34e-07	Plasma Membrane	other
DSP	9.458	2.53e-22	10.246	2.15e-23	Plasma Membrane	other
DUSP15	2.449	7.57e-13	2.57	5.55e-08	Cytoplasm	phosphatase
DYNLT3	2.097	9.77e-117	2.209	3.44e-23	Cytoplasm	other
EFNA3	2.139	3.01e-05	4.659	6.06e-12	Plasma Membrane	kinase
EFS	2.136	8.52e-19	2.45	9.17e-14	Cytoplasm	other
EGFL8	4.644	6.04e-294	4.131	1.34e-21	Extracellular Space	other
EIF2S3	2.613	1.25e-138	3.475	9.19e-47	Cytoplasm	translation regulator
ENHO	3.846	9.28e-05	6.988	7.99e-06	unknown	other
EPB41L3	6.699	1.95e-17	2.705	0.000425	Plasma Membrane	other
EVPL	2.691	5.22e-13	2.881	1.72e-11	Plasma Membrane	other
EXOC3L2	5.547	3.26e-07	3.006	0.000355	Cytoplasm	other
FAM115C	2.311	8.86e-24	2.94	5.53e-12	unknown	other
FAM124A	3.907	3.95e-08	4.007	2.83e-05	unknown	other
FAM129C	2.784	0.000154	4.251	9.94e-05	unknown	other
FAM132B	2.263	1.8e-22	3.557	4.21e-33	Extracellular Space	other
FAM134B	9.525	5.74e-05	8.566	0.000302	Cytoplasm	other
FAM176C	2.096	1.29e-05	2.518	6.95e-06	unknown	other
FAM212B	2.81	1.39e-131	2.685	4.89e-51	unknown	other
FAM26E	2.735	0.000214	4.328	0.0009	unknown	other
FAXC	10.908	3.21e-22	3.285	1.92e-05	unknown	other
FBXO25	2.599	1.13e-115	2.009	1.56e-17	Nucleus	enzyme
FBXW9	2.284	2.41e-182	2.758	2.6e-87	unknown	other
FGF5	5.293	8.33e-47	3.494	1e-06	Extracellular Space	growth factor
FGF10	32.237	8.58e-19	999	7.6e-07	Extracellular Space	growth factor
FGFBP3	4.575	3.85e-51	5.906	5.43e-19	Extracellular Space	other
Fhod3	3.827	2.81e-38	4.01	4.39e-31	Nucleus	other
FKBP1B	2.322	1.48e-08	2.548	4.94e-05	Cytoplasm	enzyme
FLT1	5.547	3.77e-25	32.009	1e-17	Plasma Membrane	kinase
FSTL3	3.008	2.77e-06	2.641	0.000972	Extracellular Space	other
FZD10	16.485	4.47e-09	27.05	6.98e-08	Plasma Membrane	G-protein coupled receptor
GAL3ST2	4.689	1.16e-07	7.935	3.16e-08	Cytoplasm	enzyme
GALNTL4	9.007	1.26e-31	10.369	1.58e-13	Cytoplasm	enzyme
GDF15	2.303	7.57e-08	4.895	2.48e-10	Extracellular Space	growth factor
GFRA2	2.491	2.9e-06	3.126	2.79e-05	Plasma Membrane	transmembrane receptor
GJB3	5.617	2.32e-14	4.869	0.000213	Plasma Membrane	transporter
GLCE	2.481	1.09e-15	2.592	0.000563	Cytoplasm	enzyme
GLDC	2.355	7.49e-18	2.208	7.48e-09	Cytoplasm	enzyme
GLIPR2	2.151	7.15e-81	2.193	3.36e-20	Cytoplasm	other
GLRX5	2.017	2.19e-23	2.726	2.14e-34	Cytoplasm	other
Gm6644	2.377	1.55e-74	2.609	5.55e-32	unknown	other
Gm10393 (includes others)	2.168	3.34e-139	3.858	1.18e-80	unknown	other
GNA15	5.011	2.96e-19	5.574	3.78e-10	Plasma Membrane	enzyme
GPC4	3.6	4.66e-50	2.165	2.06e-28	Plasma Membrane	transmembrane receptor
GPX3	4.13	5.09e-18	2.339	1.99e-05	Extracellular Space	enzyme
GRHL3	5.28	4.77e-24	5.072	9.35e-18	Nucleus	other
HCK	4.683	5.61e-16	5.474	3.07e-12	Cytoplasm	kinase
HEBP2	2.654	7.76e-66	2.623	1.31e-18	Cytoplasm	other
HLA-DRB1	2.802	6.1e-222	3.324	1.95e-145	Plasma Membrane	transmembrane receptor
HMCN2	2.473	2.09e-10	2.387	5.97e-06	Extracellular Space	other
HMHA1	6.461	2.97e-25	10.144	4.55e-25	Cytoplasm	transporter
HPRT1	2.838	3.42e-235	2.459	1.13e-44	Cytoplasm	enzyme
HS3ST6	8.141	3.54e-15	5.41	1.73e-10	Cytoplasm	enzyme
HSDL2	2.082	2.29e-28	2.404	9.25e-12	Cytoplasm	transporter
HTRA1	2.364	1.75e-141	2.377	5e-70	Extracellular Space	peptidase
HYAL1	2.389	1.66e-86	3.282	1.42e-73	Cytoplasm	enzyme
Ifi27l1	2.464	1.47e-303	2.095	1.57e-57	unknown	other
IL6	8.478	1e-12	13.525	0.000587	Extracellular Space	cytokine
IL17RE	10.205	5.04e-31	16.831	9.5e-13	unknown	other
IMMP1L	2.305	5.82e-16	2.834	0.000314	Cytoplasm	other
INHBA	2.521	1.23e-39	3.515	6.85e-25	Extracellular Space	growth factor
INHBB	2.332	1.24e-18	3.838	1.76e-31	Extracellular Space	growth factor
ISG15	2.098	0	3.62	0	Extracellular Space	other
ITGA6	5.053	2.07e-22	2.643	2.35e-14	Plasma Membrane	other
ITGB1	2.246	0	2.215	6.25e-231	Plasma Membrane	transmembrane receptor
ITGB4	2.543	1.75e-126	5.039	1.61e-212	Plasma Membrane	transmembrane receptor
ITGB5	2.002	4.2e-50	2.604	5.18e-65	Plasma Membrane	other
KANK3	2.008	2.03e-23	2.767	2.27e-27	Cytoplasm	other
KCNC3	5.406	5.75e-25	13.926	1.7e-28	Plasma Membrane	ion channel
KCNJ4	2.931	3.01e-08	4.208	4.5e-13	Plasma Membrane	ion channel
KIAA1467	4.925	7.46e-14	4.709	1.09e-06	unknown	other
Klra18	9.378	1.26e-29	999	2.75e-06	Plasma Membrane	other
Klra4 (includes others)	9.183	8.42e-29	999	2.75e-06	Plasma Membrane	transmembrane receptor
KLRG2	6.418	3.16e-28	3.254	5.09e-08	unknown	other
KRT8	6.228	5.28e-28	4.129	2.69e-10	Cytoplasm	other
LAMC2	2.401	4.71e-11	3.607	1.19e-09	Extracellular Space	other
LEFTY1	2.078	6.78e-11	3.735	1.75e-09	Extracellular Space	growth factor
LEFTY2	4.094	8.85e-10	6.988	7.99e-06	Extracellular Space	growth factor
LGALS1	2.24	0	2.068	0	Extracellular Space	other
LIMCH1	10.164	5.39e-117	15.065	2.33e-81	unknown	other
LINC00493	2.222	6.66e-23	3.279	7.81e-08	Cytoplasm	other
LMO7	8.705	5.99e-172	8.853	4.15e-55	Cytoplasm	enzyme
LMOD1	2.899	2.01e-12	4.087	2.92e-08	Cytoplasm	other
LRRC3	4.396	4.11e-08	3.807	6.94e-05	unknown	other
LTB4R2	2.319	4.51e-54	3.43	2.96e-52	Plasma Membrane	G-protein coupled receptor
LTB4R	2.975	1.37e-59	3.122	6.9e-26	Plasma Membrane	G-protein coupled receptor
LTBP1	3.259	7.07e-79	3.877	1.95e-30	Extracellular Space	other
Ly6a (includes others)	999	6.56e-22	999	3.6e-05	Plasma Membrane	other
MAB21L2	6.312	5.91e-15	5.139	2.64e-08	Nucleus	other
MAMDC2	6.887	2.42e-25	3.043	2.68e-05	Extracellular Space	other
MATN4	3.583	2.36e-22	12.623	1.43e-22	Extracellular Space	other
MDM2	2.715	0	2.391	0	Nucleus	transcription regulator
MEIS3	4.803	3.14e-31	5.324	6e-17	Nucleus	transcription regulator
MESP2	2.584	3.11e-08	5.271	7.89e-11	Nucleus	transcription regulator
METRNL	2.226	3.83e-162	2.082	1.08e-38	unknown	other
MFAP5	21.613	2.38e-23	4.959	3.45e-05	Extracellular Space	other
MGLL	2.28	6.25e-159	2.176	9.43e-45	Plasma Membrane	enzyme
Miat	2.491	6.18e-08	8.115	1.65e-05	Nucleus	other
MMP2	2.319	0	2.15	1.06e-301	Extracellular Space	peptidase
MMP10	3.205	1.38e-08	8.415	9.51e-06	Extracellular Space	peptidase
MMP15	4.199	8.58e-73	6.833	3.91e-72	Extracellular Space	peptidase
MREG	3.588	3.71e-31	3.062	1.58e-13	Cytoplasm	other
MRPS14	2.159	1.04e-112	2.122	6.86e-22	Cytoplasm	other
MS4A10	10.908	3.97e-43	5.049	4.3e-08	unknown	other
MTHFS	2.229	8.68e-27	2.388	2.25e-06	Cytoplasm	enzyme
MYH14	4.263	3.46e-07	2.945	9.2e-05	Extracellular Space	other
NAT6	2.099	9.75e-58	2.803	6.45e-50	Cytoplasm	other
NDUFA1	2.25	1e-271	2.212	3.71e-44	Cytoplasm	enzyme
NDUFA13	2.7	0	2.859	5.67e-136	Cytoplasm	enzyme
NDUFB6	2.497	3.6e-280	3.379	1.12e-81	Cytoplasm	enzyme
NDUFC2	2.603	0	2.039	1.57e-41	Cytoplasm	enzyme
NFATC1	7.635	5.62e-28	5.771	4.36e-14	Nucleus	transcription regulator
NIPAL4	5.966	1.86e-21	10.189	3.13e-21	unknown	other
NKX2-8	8.368	8.45e-32	11.148	4.38e-26	Nucleus	transcription regulator
NOG	4.864	8.86e-248	4.295	2.88e-139	Extracellular Space	other
NOTCH3	2.218	1.24e-43	2.449	4.68e-49	Plasma Membrane	transcription regulator
Nppb	3.09	1.13e-16	7.213	4.69e-06	unknown	other
NPR2	6.835	1.23e-94	5.022	3.94e-54	Plasma Membrane	G-protein coupled receptor
NRN1	3.733	8.7e-19	4.672	8.04e-08	Cytoplasm	other
NT5E	9.211	3.66e-14	6.011	0.000692	Plasma Membrane	phosphatase
NTN4	2.571	6.49e-12	3.306	2.82e-11	Extracellular Space	other
ORAOV1	2.151	1.15e-81	2.194	1.42e-23	unknown	other
P2RX3	6.071	6.62e-29	2.573	2.4e-09	Plasma Membrane	ion channel
P2RX7	3.27	2.62e-39	5.621	1.87e-39	Plasma Membrane	ion channel
P4HA3	2.521	4.06e-07	2.951	1.89e-06	unknown	enzyme
PAK6	4.047	1.49e-11	3.945	3.09e-08	Cytoplasm	kinase
PARM1	7.745	2.21e-51	5.264	6.45e-24	Extracellular Space	other
PCOLCE2	10.715	1.92e-19	9.918	5.9e-07	Extracellular Space	other
PDGFRL	3.779	2.04e-09	4.659	9.09e-05	Plasma Membrane	kinase
PDIA5	2.942	5.16e-98	2.495	1.46e-27	Cytoplasm	enzyme
PDK4	3.37	2.41e-06	3.246	0.000388	Cytoplasm	kinase
Peg12	2.528	3.39e-08	3.406	0.000397	unknown	other
PERP	4.954	8.39e-249	4.729	4.66e-121	Plasma Membrane	other
PET100	2.175	2.68e-81	2.049	1.27e-13	unknown	other
PEX5L	4.589	5.35e-13	3.939	1.61e-09	Cytoplasm	ion channel
PI4K2B	2.084	2.04e-26	2.95	3.71e-20	Cytoplasm	kinase
PIANP	6.594	7.79e-53	8.34	2.54e-19	unknown	other
PID1	3.802	2.77e-17	3.246	5.08e-10	Cytoplasm	other
PIGF	2.134	3.87e-50	2.472	3.02e-19	Cytoplasm	enzyme
PITPNC1	3.3	1.96e-39	2.609	9.79e-13	Cytoplasm	transporter
PITPNM3	3.73	7.82e-06	4.122	0.000158	Cytoplasm	transporter
PLCD4	2.122	0.000272	2.42	0.000596	Cytoplasm	enzyme
PLCXD2	2.361	7.76e-27	2.726	4.6e-18	unknown	enzyme
PLD5	13.31	2.02e-19	28.853	2.05e-08	unknown	other
PLEK2	3.198	8.06e-27	3.102	7.17e-08	unknown	other
PLEKHN1	2.22	4.5e-21	2.412	3.93e-12	unknown	other
Plk5	6.044	4.24e-05	6.011	0.000692	Nucleus	other
PLTP	3.615	0	5.416	9.40E-322	Extracellular Space	other
Pmaip1	2.444	9.21e-164	2.9	2.13e-49	Cytoplasm	other
PMEPA1	2.188	3.22e-117	2.157	1.56e-70	Plasma Membrane	other
POLR3K	2.281	2.26e-106	2.429	2.79e-27	Nucleus	transcription regulator
POSTN	6.411	1.73e-05	16.23	9.95e-05	Extracellular Space	other
PPL	5.667	2.87e-31	5.1	2.06e-23	Cytoplasm	other
PPP1R16B	5.661	5.47e-11	14.727	5.9e-11	Plasma Membrane	phosphatase
PPP2R2C	11.576	7.73e-14	4.994	5.53e-10	unknown	phosphatase
PPP2R3C	2.347	2.37e-73	2.091	5.8e-08	Cytoplasm	other
PRDM6	3.704	1.07e-30	2.619	1.14e-08	Nucleus	other
PRDM8	4.671	1.83e-11	4.161	1.56e-07	Nucleus	transcription regulator
PRKAA2	2.791	2.77e-16	2.674	1.17e-06	Cytoplasm	kinase
PROS1	3.976	1.7e-49	3.436	1.25e-18	Extracellular Space	other
PRR7	2.611	1.76e-20	2.705	1.76e-09	unknown	other
PRRG4	3.041	2.37e-63	3.254	2.45e-21	Plasma Membrane	other
PSTPIP1	3.35	8.58e-74	3.148	1.78e-32	Cytoplasm	other
PTGR1	2.1	2.13e-48	2.24	6.94e-12	Cytoplasm	enzyme
PTPRB	4.966	4.93e-14	12.773	1.73e-17	Plasma Membrane	phosphatase
PTPRVP	3.162	2.58e-71	2.751	1.79e-43	Plasma Membrane	other
PVRL1	2.904	9.58e-35	2.301	5.17e-12	Plasma Membrane	other
PVRL4	11.448	3.89e-21	8.836	2.06e-09	Plasma Membrane	other
RAI2	7.327	1.65e-10	4.846	2.48e-06	unknown	other
RAP1GAP2	3.13	0.000213	3.246	0.000388	Cytoplasm	other
RARRES2	7.095	7.85e-175	2.913	4.97e-16	Plasma Membrane	transmembrane receptor
RASGRP3	3.197	2.88e-11	3.197	0.000248	Cytoplasm	other
RBM20	3.824	3.33e-19	5.861	4.95e-17	unknown	other
REEP2	3.468	5.36e-56	4.198	2.4e-32	Plasma Membrane	other
REM1	3.346	1.15e-35	3.907	4.44e-05	unknown	enzyme
RIMS2	999	1.75e-41	999	4.42e-21	Plasma Membrane	other
RIPK4	17.217	1.61e-09	27.951	3.78e-08	Nucleus	kinase
RLN1	4.152	0.00029	999	0.00047	Extracellular Space	other
RPL22L1	3.042	2.23e-149	4.096	1.38e-17	unknown	other
Rprl2	999	3.62e-11	999	2.86e-37	unknown	other
Rprl3	999	4.33e-18	188.446	4.85e-57	unknown	other
RPRM	3.346	1.09e-69	3.698	5.87e-35	Cytoplasm	other
RPS2	2.339	0	3.818	0	Cytoplasm	other
RPS18	2	1.63e-93	2.306	2.84e-58	Cytoplasm	other
Rps28	2.343	3.76e-296	2.466	4.26e-71	Cytoplasm	other
RPS29	2.337	1.49e-294	2.449	3.25e-68	Cytoplasm	other
SAPCD1	2.401	0.000615	4.766	1.5e-05	unknown	other
SCN1B	2.324	2.18e-44	2.417	3.53e-37	Plasma Membrane	ion channel
SCN3B	3.807	1.05e-105	3.703	1.92e-47	Plasma Membrane	ion channel
SCN4B	5.22	2.04e-07	12.924	1.95e-09	Plasma Membrane	ion channel
SCUBE3	2.744	5.88e-13	2.999	3.28e-13	Plasma Membrane	other
SCXA/SCXB	2.714	1.95e-12	2.324	5.06e-07	Nucleus	other
SDC1	2.515	5.91e-230	2.616	2.22e-95	Plasma Membrane	enzyme
SDC3	2.23	0.000484	6.612	0.000243	Plasma Membrane	other
SEC14L5	8.303	6.32e-06	13.525	5.66e-07	unknown	other
SERPINB9	3.034	4.21e-130	2.357	6.82e-13	Cytoplasm	other
Serpinb9b	4.506	5.11e-68	5.816	1.49e-18	Cytoplasm	other
SERPINE2	6.599	1.51e-176	6.254	2.41e-121	Extracellular Space	other
SERPINF1	3.659	2.18e-71	2.407	1.01e-17	Extracellular Space	other
SERPINI1	2.08	0.000265	3.697	4.57e-05	Extracellular Space	other
SH2D4A	6.547	2.27e-53	6.492	9.69e-17	Cytoplasm	other
SH3YL1	3.852	4.71e-15	5.911	2.92e-09	unknown	other
SHANK2	4.045	1.24e-24	2.298	1.4e-07	Plasma Membrane	other
SHISA4	4.07	1.15e-305	2.424	1.09e-38	unknown	other
SIGLEC10	3.121	1.01e-29	2.982	1.5e-07	Plasma Membrane	other
SIVA1	2.045	9.31e-118	2.178	3.33e-42	Cytoplasm	other
SLC17A9	3.609	7.95e-12	2.75	3.07e-05	unknown	other
SLC25A40	2.088	1.03e-21	2.081	3.21e-07	Cytoplasm	other
SLC29A4	3.286	7.09e-12	2.655	0.000158	Plasma Membrane	transporter
SLC2A9	2.78	3.81e-16	2.963	6.28e-08	Plasma Membrane	transporter
SLC37A2	4.579	6.74e-21	5.194	3.8e-19	unknown	transporter
SLC7A3	3.681	2.45e-34	3.703	5.11e-12	Plasma Membrane	transporter
SNAI3	5.861	3.11e-16	5.936	5.22e-12	Nucleus	transcription regulator
Snhg8	2.422	9.54e-236	2.219	2.84e-26	unknown	other
Snhg9	3.871	4.67e-28	5.049	1.62e-11	unknown	other
Snora24	2.417	1.16e-235	2.223	1.24e-26	unknown	other
SOX13	3.776	8.1e-07	4.734	4.02e-06	Nucleus	transcription regulator
SP6	2.91	7.61e-10	3.349	7.93e-08	Nucleus	transcription regulator
SP9	5.791	1.63e-20	8.716	7.47e-35	unknown	other
SPOCK2	6.692	1.46e-18	3.853	8.02e-06	Extracellular Space	other
SPR	2.413	1.56e-64	2.212	7.41e-19	Cytoplasm	enzyme
SRPX	4.811	0	3.645	1.28e-61	Cytoplasm	other
ST14	6.411	9.42e-53	10.97	4.2e-54	Plasma Membrane	peptidase
ST6GAL1	5.495	4.32e-18	3.361	0.000108	Cytoplasm	enzyme
STOX2	3.507	1.25e-23	4.809	2.67e-16	unknown	other
STRA6	3.892	1.55e-08	3.099	1.8e-05	Plasma Membrane	other
SVOP	5.468	3.52e-101	5.347	8.17e-44	Cytoplasm	transporter
SYCE1	30.772	7.07e-18	40.574	6.59e-12	Nucleus	other
SYN2	16.851	1.48e-17	4.573	2.66e-09	Plasma Membrane	other
SYTL1	2.457	8.36e-27	2.451	2.25e-15	Cytoplasm	enzyme
TEX15	4.396	7.76e-10	3.231	0.000105	Extracellular Space	other
TM4SF1	2.674	9.81e-113	3.224	2.02e-27	Plasma Membrane	other
TMEFF2	2.103	5.68e-20	2.185	1.47e-09	Plasma Membrane	other
TMEM37	2.584	4.63e-28	3.776	5.06e-14	Plasma Membrane	ion channel
TMEM125	2.496	1.26e-06	5.59	2.91e-05	unknown	other
TMSB10/TMSB4X	3.799	0	2.57	0	Cytoplasm	other
TNFRSF18	3.365	1.57e-67	3.549	1.66e-39	Plasma Membrane	transmembrane receptor
Tnfrsf26	5.74	1.39e-141	7.6	7.2e-38	unknown	other
TPD52	2.055	2.88e-45	2.404	2.04e-20	Cytoplasm	other
TRIB3	2.17	1.88e-94	3.297	1.15e-31	Nucleus	kinase
TRIM7	2.139	8.2e-16	2.671	8.67e-16	Cytoplasm	other
TSHR	9.891	3.54e-05	9.017	0.000173	Plasma Membrane	G-protein coupled receptor
TSIX	1488.02	0	999	3.64e-84	Nucleus	other
TSPAN8	2.222	6.97e-05	10.369	3.19e-05	Plasma Membrane	other
TSPAN12	7.143	1.91e-11	5.861	0.000109	Plasma Membrane	transmembrane receptor
TTLL9	2.269	3.03e-05	4.238	3.07e-06	unknown	other
UCHL1	2.989	1.29e-116	5.721	3.16e-47	Cytoplasm	peptidase
UGT1A1	2.765	1.64e-64	3.638	8.8e-33	Cytoplasm	enzyme
UGT1A3	2.772	1.11e-64	3.535	1.14e-31	Cytoplasm	enzyme
UGT1A4	2.765	2.87e-64	3.714	2.31e-33	Cytoplasm	enzyme
UGT1A6	2.806	1.33e-80	3.19	1.18e-30	Cytoplasm	enzyme
Ugt1a7c	2.821	7.42e-101	3.537	1.24e-41	Cytoplasm	enzyme
UGT1A9 (includes others)	2.765	2.87e-64	3.703	3.55e-33	Cytoplasm	enzyme
Usp44	16.118	7.43e-09	13.525	0.000587	Nucleus	peptidase
VAMP5	2.628	1.16e-80	2.473	3.18e-22	Plasma Membrane	transporter
VAT1L	2.381	1.34e-13	2.289	0.000198	unknown	enzyme
VCAN	2.463	4.35e-07	2.855	3.53e-05	Extracellular Space	other
VNN1	4.794	1.02e-100	5.136	3.23e-56	Plasma Membrane	enzyme
VWA7	2.873	2.01e-16	2.6	1.05e-08	unknown	other
WASF3	7.978	8.96e-15	4.057	6.67e-05	Cytoplasm	other
WISP1	4.012	7.61e-193	6.964	3.03e-108	Extracellular Space	other
WNT3	4.867	7.4e-11	8.415	2.14e-10	Extracellular Space	other
WNT11	2.652	6.3e-82	4.286	1.6e-66	Extracellular Space	other
WNT9A	2.07	6.01e-61	2.598	9.1e-57	Extracellular Space	other
XIST	8672.43	0	999	0	Nucleus	other
Xlr3c (includes others)	10.466	4.52e-32	4.358	0.000235	Nucleus	other
2410017I17Rik	-9.449	5.24e-43	-7.734	9.94e-77	unknown	other
2610507I01Rik	-16.082	5.5e-08	-8.438	9.01e-16	unknown	other
8030451A03Rik	-12.2	6.29e-06	-5.687	1.52e-05	unknown	other
9430069I07Rik	-5.268	0.00064	-4.29	0.000276	unknown	other
9530082P21Rik	-13.309	1.64e-06	-18.563	3.5e-20	unknown	other
9930014A18Rik	-2.269	3.99e-41	-2.06	2.25e-115	unknown	other
A730090H04Rik	-2.264	0.000739	-2.112	1.12e-09	unknown	other
A930033H14Rik	-8.318	0.000614	-3.04	5.91e-06	unknown	other
ABCC10	-2.202	6.3e-15	-2.803	6.75e-46	Plasma Membrane	transporter
ABHD15	-2.495	0.000416	-9.099	1.22e-05	Extracellular Space	other
ACSS3	-12.57	1.2e-08	-5.962	6.79e-16	Cytoplasm	enzyme
ACTN3	-3.191	6.5e-14	-3.766	6.35e-37	Cytoplasm	other
ACVR1B	-4.232	8.78e-41	-4.281	5.08e-109	Plasma Membrane	kinase
ADAM33	-2.904	5.26e-17	-3.728	8.32e-53	Plasma Membrane	peptidase
ALDH1A2	-2.105	1.54e-05	-2.624	4.37e-20	Cytoplasm	enzyme
ALDOC	-11.731	3.29e-160	-8.025	0	Cytoplasm	enzyme
ALPL	-4.313	1.49e-05	-2.908	1.1e-05	Plasma Membrane	phosphatase
AMOT	-2.444	4.87e-15	-2.351	2.89e-30	Plasma Membrane	other
ANTXR1	-3.295	4.49e-95	-2.119	2.44e-89	Plasma Membrane	transmembrane receptor
ANXA11	-2.287	1.18e-06	-3.775	1.24e-22	Nucleus	other
APOE	-3.264	1.35e-154	-7.834	0	Extracellular Space	transporter
AQP1	-11.645	1.22e-05	-9.725	3.27e-14	Plasma Membrane	transporter
AR	-8.873	0.000323	-28.663	1.64e-07	Nucleus	ligand-dependent nuclear receptor
ARHGAP32	-3.044	5.53e-90	-2.526	9.95e-128	Cytoplasm	other
ARHGEF3	-3.375	5.11e-08	-2.697	2.45e-14	Cytoplasm	other
ATP1B1	-2.16	6.81e-279	-2.099	0	Plasma Membrane	transporter
ATXN7L1	-2.006	3.05e-08	-2.331	1.51e-22	unknown	other
AUTS2	-3.932	1.8e-62	-3.115	1.19e-103	Extracellular Space	other
AVPR1A	-3.522	2.46e-35	-2.956	2.04e-104	Plasma Membrane	G-protein coupled receptor
B3GALT1	-3.189	2.07e-05	-2.031	5.03e-07	Cytoplasm	enzyme
BBS1	-2.426	1.66e-05	-2.319	4.78e-11	Extracellular Space	other
BC023719	-13.309	3.15e-09	-9.042	1.62e-24	unknown	other
BCL3	-2.984	5.9e-38	-2.254	1.58e-50	Nucleus	transcription regulator
BDH1	-2.773	0.000126	-2.287	8.93e-09	Cytoplasm	enzyme
BICC1	-3.45	0	-2.679	0	unknown	other
BMF	-6.185	2.85e-24	-4.638	9.18e-57	Cytoplasm	other
BMP4	-4.193	1.41e-210	-2.05	1.54e-159	Extracellular Space	growth factor
BTBD6	-2.005	4.66e-07	-2.181	1.62e-15	unknown	other
C3	-3.003	2e-153	-2.762	1.8e-233	Extracellular Space	peptidase
C030034L19Rik	-2.588	5.44e-06	-2.119	1.13e-06	unknown	other
C1orf226	-4.132	5.15e-33	-3.301	4.54e-50	unknown	other
CABLES1	-3.438	2.25e-07	-2.981	5.68e-09	Nucleus	other
CACNA1A	-3.928	7.51e-11	-3.48	8.15e-24	Plasma Membrane	ion channel
CADM1	-5.288	6.76e-77	-3.578	1.15e-196	Plasma Membrane	other
CAPN6	-4.251	1.21e-09	-3.595	9.5e-14	Cytoplasm	peptidase
CCDC8	-2.893	4.84e-06	-2.73	2.56e-08	Plasma Membrane	other
CCNO	-2.815	0.000931	-4.527	9.49e-21	Nucleus	enzyme
CDH13	-9.02	8.7e-25	-8.403	7.48e-43	Plasma Membrane	other
CDH23	-4.436	0.000307	-2.552	0.000192	Plasma Membrane	transporter
CENPF	-2.315	8.11e-25	-2.09	4.82e-44	Nucleus	other
CFI	-7.542	2.73e-07	-3.64	7.07e-08	Extracellular Space	peptidase
CHD6	-2.218	7.53e-05	-2.282	4.99e-08	Nucleus	enzyme
CHRDL1	-3.668	8.46e-06	-2.554	6.83e-11	Extracellular Space	other
CISH	-3.749	2.48e-19	-3.451	2.72e-40	Cytoplasm	other
Clca1/Clca2	-2.031	9.02e-07	-2.598	0	Plasma Membrane	ion channel
CLDN15	-7.312	1.28e-68	-3.905	1.84e-142	Plasma Membrane	other
CLU	-2.112	1.02e-16	-2.956	1.12e-128	Extracellular Space	other
CMYA5	-7.209	2.64e-10	-3.255	1.02e-07	Plasma Membrane	other
CNIH2	-2.73	5.9e-06	-2.325	4.37e-08	Extracellular Space	other
CNKSR3	-2.194	1.64e-23	-2.393	6.65e-65	Plasma Membrane	other
CNRIP1	-4.642	5.7e-16	-3.064	1.08e-30	unknown	other
CPQ	-2.365	1.93e-11	-2.09	7.06e-22	Extracellular Space	peptidase
Cyp2d22	-6.328	6.42e-17	-5.672	6.96e-33	Cytoplasm	enzyme
CYP4F22	-92.053	5.4e-26	-31.078	4.7e-92	Extracellular Space	enzyme
DAAM2	-3.785	2.1e-24	-3.451	2.16e-63	unknown	other
Dcaf12l1	-22.181	3.77e-06	-4.095	1.91e-06	unknown	other
DENND4B	-2.255	1.03e-07	-2.016	2.97e-10	Extracellular Space	other
DOCK10	-7.209	1.45e-12	-8.872	2.85e-18	unknown	other
E130310I04Rik	-3.505	5.08e-17	-3.953	8.37e-40	unknown	other
EGR2	-3.05	0.000473	-2.65	5.21e-09	Nucleus	transcription regulator
EHD3	-2.966	0	-3.09	0	Cytoplasm	other
EIF4G3	-2.928	3.65e-185	-2.373	8.56e-262	Cytoplasm	translation regulator
ELMO1	-2.672	5.09e-05	-2.925	2.16e-13	Cytoplasm	other
ELN	-4.635	8.26e-277	-5.44	0	Extracellular Space	other
EMILIN1	-2.668	1.27e-29	-3.571	6.9e-115	Extracellular Space	other
ENTPD4	-2.151	7.9e-24	-2.253	1.42e-68	Cytoplasm	enzyme
EPAS1	-2.218	3.17e-09	-2.945	1.31e-30	Nucleus	transcription regulator
F730043M19Rik	-3.743	0.000391	-4.095	5.73e-19	unknown	other
FADS6	-4.159	1.75e-15	-2.828	9.72e-38	unknown	enzyme
FAM110C	-3.309	7.91e-138	-2.766	5.16e-233	unknown	other
FAM13C	-2.985	1.51e-53	-2.055	9.08e-45	unknown	other
FAM189A2	-6.179	1.79e-07	-6.142	8.17e-16	unknown	other
FAM19A2	-16.082	5.5e-08	-2.307	1.15e-05	Cytoplasm	other
FAM84A	-2.345	7.43e-70	-2.6	0	unknown	other
FDXR	-2.218	3.14e-14	-2.102	9.28e-36	Cytoplasm	enzyme
FGL2	-8.996	2.35e-15	-11.078	9.65e-84	Extracellular Space	peptidase
FLI1	-2.145	4.81e-15	-2.185	7.67e-53	Nucleus	transcription regulator
FMNL1	-2.028	0.000594	-2.18	1.64e-12	Cytoplasm	other
FMO2	-23.291	1.86e-06	-6.106	1.81e-16	Cytoplasm	enzyme
FOSB	-3.644	1.69e-08	-5.191	5.09e-41	Nucleus	transcription regulator
FOXP2	-2.634	1.53e-06	-2.102	4.29e-08	Nucleus	transcription regulator
FXYD1	-3.071	0.000242	-2.452	6.98e-14	Plasma Membrane	ion channel
GALNT14	-5.545	0.000358	-2.912	0.000384	Cytoplasm	enzyme
GBP2	-28.17	8.79e-35	-22.033	2.31e-66	Nucleus	other
GBP5	-3.031	0.000101	-4.167	9.38e-17	Plasma Membrane	enzyme
Gbp6 (includes others)	-2.385	0.000916	-2.205	1.58e-09	Cytoplasm	other
GCLC	-2.23	1.1e-10	-3.168	1.72e-44	Cytoplasm	enzyme
GCLM	-2.339	4.46e-28	-2.54	1.31e-70	Cytoplasm	enzyme
GGT5	-4.048	9.62e-10	-4.823	3.39e-25	Plasma Membrane	enzyme
GPR146	-2.475	7.22e-11	-3.192	1.25e-43	Plasma Membrane	G-protein coupled receptor
GSTA3	-5.017	2.7e-40	-3.216	2.21e-83	Cytoplasm	enzyme
GSTM5	-3.177	4.7e-44	-4.043	3.15e-208	Cytoplasm	enzyme
GSTT1	-3.069	1.85e-11	-2.807	1.44e-25	Cytoplasm	enzyme
GUCY1A3	-4.677	3.58e-101	-3.775	2.02e-265	Cytoplasm	enzyme
H19	-5.801	6.44e-114	-2.341	6.61e-153	Cytoplasm	other
H2-Q10	-3.664	8.02e-112	-7.125	6.33E-320	unknown	other
H2-T3	-3.189	2.07e-05	-9.029	3.78e-20	Plasma Membrane	transmembrane receptor
H2-T3-like	-2.675	0.000371	-8.504	1.38e-18	unknown	other
H6PD	-2.269	6.01e-73	-2.667	4.6e-253	Cytoplasm	enzyme
HAS1	-6.91	5.07e-15	-2.317	7.97e-06	Plasma Membrane	enzyme
HCN4	-3.401	3.38e-10	-3.14	1.23e-26	Plasma Membrane	ion channel
HDDC3	-2.241	1.92e-06	-2.79	9.75e-32	unknown	other
HIST1H1A	-5.324	1.47e-18	-5.832	1.8e-09	Nucleus	other
HIST1H2AB/HIST1H2AE	-2.774	2.22e-62	-3.91	1.03e-214	Nucleus	other
HIST1H2AD	-2.488	9.45e-61	-2.626	1.02e-97	Nucleus	other
Hist1h2af	-2.463	8.09e-58	-5.06	0	unknown	other
HIST1H2BB	-3.833	6.21e-31	-2.992	1.32e-06	Nucleus	other
HIST2H2AC	-2.974	3.13e-25	-2.014	4.32e-11	Nucleus	other
HIST2H3C (includes others)	-5.878	7.99e-50	-2.605	2.8e-119	Nucleus	other
HIVEP3	-3.017	5.89e-54	-2.569	1.04e-88	Nucleus	transcription regulator
HLA-B	-5.157	2.31e-27	-15.052	0	Plasma Membrane	transmembrane receptor
HLF	-3.743	4.37e-07	-2.487	4.52e-07	Nucleus	transcription regulator
HLX	-19.963	7.72e-37	-11.561	1.79e-70	Nucleus	transcription regulator
HOXB2	-7.764	6.37e-19	-7.534	2.56e-56	Nucleus	transcription regulator
HOXB3	-7.271	1.44e-11	-6.681	4.18e-36	Nucleus	transcription regulator
HOXB4	-7.024	4.85e-11	-4.394	1.04e-19	Nucleus	transcription regulator
HOXD4	-2.485	8.52e-16	-2.01	6.18e-33	Nucleus	transcription regulator
HSPA1A/HSPA1B	-2.036	3.18e-28	-5.158	0	Cytoplasm	other
IDUA	-2.579	1.68e-07	-3.003	1.41e-21	Cytoplasm	enzyme
Ifi204 (includes others)	-2.177	2.77e-14	-2.686	8.05e-82	Nucleus	transcription regulator
IGFBP5	-7.168	8.84e-47	-2.422	1.28e-43	Extracellular Space	other
IGLON5	-10.598	5.59e-19	-2.865	7.63e-18	unknown	other
IGSF3	-2.644	4.15e-30	-3.185	1.52e-147	Plasma Membrane	other
IL16	-4.739	1.65e-07	-17.496	7.75e-40	Extracellular Space	cytokine
IL1R1	-2.098	7.01e-27	-2.387	2.41e-108	Plasma Membrane	transmembrane receptor
IL1RL2	-4.529	1.52e-07	-6.465	2.39e-34	Plasma Membrane	transmembrane receptor
INPP5A	-2.131	1.02e-21	-2.514	3.07e-54	Plasma Membrane	phosphatase
INPPL1	-2.044	9.46e-181	-2.621	0	Cytoplasm	phosphatase
ITGB8	-6.516	5.39e-09	-3.427	1.19e-13	Plasma Membrane	other
KALRN	-3.884	2.82e-90	-4.303	5.71e-124	Cytoplasm	kinase
KIAA1324L	-4.05	6.5e-29	-3.78	5.96e-53	unknown	other
LAYN	-2.107	1.22e-05	-2.579	3.67e-25	Plasma Membrane	other
LGALS2	-4.113	9.78e-12	-2.847	2.26e-32	Cytoplasm	other
LIN7A	-3.142	8.76e-06	-2.595	1.95e-11	Cytoplasm	other
LINGO1	-6.511	8.46e-53	-12.314	9.98e-308	Plasma Membrane	other
LRP3	-5.268	0.00064	-8.189	1.22e-12	Plasma Membrane	transmembrane receptor
MAOA	-2.62	9.83e-82	-2.314	1.95e-251	Cytoplasm	enzyme
MATN2	-2.548	2.29e-12	-2.53	1.6e-34	Extracellular Space	other
MDK	-2.052	4.4e-06	-2.533	9.3e-20	Extracellular Space	growth factor
MERTK	-2.932	4.65e-47	-3.993	2.61e-173	Plasma Membrane	kinase
MGAT3	-5.73	7.81e-48	-3.158	2.2e-59	Cytoplasm	enzyme
MGP	-4.174	0	-3.593	0	Extracellular Space	other
MKI67	-2.24	2.74e-143	-2.536	0	Nucleus	other
Mocs1	-2.485	4.5e-26	-2.268	4.35e-74	Cytoplasm	enzyme
MPP6	-3.438	2.07e-13	-2.237	1.79e-11	Plasma Membrane	kinase
MT1H	-2.556	2.9e-08	-12.824	0	unknown	other
MYLK	-3.234	2.25e-155	-2.709	1.23E-313	Cytoplasm	kinase
NDRG1	-3.334	1.61e-134	-2.372	1.08e-205	Nucleus	kinase
NETO2	-2.49	4.81e-15	-2.989	4.77e-66	unknown	other
NLGN2	-2.589	6.8e-79	-2.033	1.09e-116	Plasma Membrane	enzyme
NOD1	-2.082	9.01e-40	-2.013	8.49e-76	Cytoplasm	other
NOS1AP	-5.49	2.81e-30	-3.957	9.59e-34	Cytoplasm	other
NPAS4	-15.527	0.000245	-2.916	1.61e-05	Nucleus	transcription regulator
NPR1	-2.218	1.24e-10	-2.746	8.62e-29	Plasma Membrane	enzyme
NR4A1	-2.742	2.28e-33	-2.029	8.95e-36	Nucleus	ligand-dependent nuclear receptor
NR4A3	-14.418	0.000485	-13.064	3.48e-18	Nucleus	ligand-dependent nuclear receptor
NRIP1	-2.525	5.32e-30	-2.096	4.52e-27	Nucleus	transcription regulator
NRP2	-2.183	2.17e-37	-2.999	3.5e-210	Plasma Membrane	kinase
NRXN2	-3.943	7.18e-05	-5.135	3.27e-26	Plasma Membrane	transporter
NXPH1	-2.272	8.83e-06	-2.342	5.11e-13	Extracellular Space	other
OSGIN1	-2.061	4.49e-12	-3.089	1.71e-94	unknown	growth factor
PCDH17	-16.354	3.48e-191	-8.559	8.82e-241	unknown	other
PCDHAC2	-4.351	7.36e-14	-2.631	1.29e-17	Plasma Membrane	other
PDE2A	-7.209	9.76e-06	-12.284	1.65e-23	Cytoplasm	enzyme
PDE3A	-4.991	5.84e-05	-5.869	8.33e-09	Cytoplasm	enzyme
PDGFRA	-2.911	7.86e-82	-2.943	0	Plasma Membrane	kinase
Pdlim3	-8.651	1.2e-08	-8.189	2.27e-31	Plasma Membrane	other
PDZD2	-4.714	5.15e-08	-2.415	2.73e-106	Plasma Membrane	other
PEG10	-4.194	6.07e-26	-2.201	5.4e-14	Nucleus	other
PGAM2	-4.251	2.07e-12	-2.377	2.72e-14	Cytoplasm	phosphatase
PIEZO2	-7.764	2.83e-06	-3.327	1.95e-05	unknown	ion channel
PKDCC	-3.035	5.43e-23	-3.13	5.24e-63	Cytoplasm	kinase
PLEK	-5.083	5.67e-09	-3.324	3.56e-17	Cytoplasm	other
PLEKHA6	-3.951	2.4e-102	-4.576	1.36e-09	unknown	other
PNLDC1	-48.799	1.29e-13	-8.118	7.73e-25	unknown	other
PPARGC1B	-4.01	4.6e-12	-2.232	2.95e-08	Nucleus	transcription regulator
PRKCB	-2.29	9.48e-05	-3.463	2.07e-16	Cytoplasm	kinase
PRPH	-3.917	2.65e-93	-5.768	2.09e-200	Plasma Membrane	other
PRR15	-13.309	1.64e-46	-6.438	1.46e-182	unknown	other
PTGS1	-2.278	7.25e-67	-2.008	4.57e-141	Cytoplasm	enzyme
PTPRZ1	-2.542	1.61e-22	-3.055	1.25e-81	Plasma Membrane	phosphatase
PYCARD	-3.66	0.000102	-3.477	3.41e-13	Cytoplasm	transcription regulator
RANBP17	-2.773	2.92e-07	-2.081	2.43e-10	Nucleus	transporter
RAPGEFL1	-2.341	0.00017	-2.019	2.64e-06	unknown	other
RASL11A	-4.667	4.28e-242	-3.166	0	Nucleus	other
RASSF4	-4.288	2.3e-08	-3.78	5.09e-23	unknown	other
RCOR2	-2.543	1.99e-07	-2.713	1.55e-14	Nucleus	transcription regulator
RGS16	-2.417	5.2e-10	-4.346	5.85e-79	Cytoplasm	other
RHOBTB1	-6.169	2.05e-29	-2.904	1.46e-30	unknown	enzyme
RNF39	-2.104	0.000117	-2.182	5.99e-18	Cytoplasm	other
RORC	-3.273	7.53e-18	-2.524	7.73e-31	Nucleus	ligand-dependent nuclear receptor
Rpph1	-4.625	0	-4.289	1.4e-134	unknown	other
RTN1	-4.111	7.43e-83	-2.694	2.46e-101	Cytoplasm	other
S1PR3	-2.149	1.35e-11	-2.736	4.97e-69	Plasma Membrane	G-protein coupled receptor
SAA2	-2.102	4.45e-07	-2.897	7.66e-66	Extracellular Space	other
SARDH	-2.022	5.09e-22	-2.32	1.61e-54	Cytoplasm	enzyme
SCD	-3.507	1.28e-81	-2.13	6.54e-85	Cytoplasm	enzyme
SEMA3E	-2.052	0.000181	-2.311	4.71e-17	Extracellular Space	other
SEMA6D	-3.069	3.13e-51	-2.411	2.6e-66	Plasma Membrane	other
SEPP1	-3.638	2.43e-43	-2.845	1.03e-84	Extracellular Space	other
Serpinb6b	-12.311	2.44e-25	-5.795	1.65e-86	unknown	other
SERPING1	-2.421	7.22e-227	-3.337	0	Extracellular Space	other
SEZ6L	-4.149	3.16e-13	-6.415	1.21e-35	Plasma Membrane	other
SFRP1	-3.927	8.76e-68	-2.336	6.95e-50	Plasma Membrane	transmembrane receptor
SH3PXD2B	-3.073	5.75e-41	-2.223	8.81e-59	Cytoplasm	other
SHANK3	-2.834	2.26e-08	-2.384	7.99e-10	Cytoplasm	transcription regulator
SLC16A2	-10.869	1.91e-11	-5.894	7.33e-18	Plasma Membrane	transporter
SLC16A5	-2.551	8.13e-06	-2.658	1.17e-15	Plasma Membrane	transporter
SLC2A13	-3.433	1.17e-07	-3.164	1.86e-11	Plasma Membrane	transporter
SLC39A4	-8.397	3.45e-11	-5.85	4.5e-22	Plasma Membrane	transporter
SLC40A1	-11.645	1.22e-05	-2.027	3.73e-08	Plasma Membrane	transporter
SLC43A3	-2.706	3.12e-112	-2.118	1.66e-177	Extracellular Space	other
SLC48A1	-2.179	2.65e-94	-2.404	0	unknown	other
SLFN13	-2.389	3.21e-06	-3.415	5.12e-62	Nucleus	enzyme
SORBS2	-39.557	6.58e-31	-30.574	5.13e-104	Plasma Membrane	other
SOSTDC1	-9.427	0.000169	-6.142	5.21e-19	Extracellular Space	other
SPEF1	-2.091	0.000304	-2.614	4.74e-20	Cytoplasm	other
SPSB1	-2.823	4.68e-54	-2.492	2.47e-101	Cytoplasm	other
SRRM4	-2.773	8.5e-13	-2.317	8.04e-25	Nucleus	other
SSFA2	-2.028	4.64e-32	-2.217	3.98e-62	Plasma Membrane	other
ST3GAL1	-2.249	3.25e-121	-2.331	0	Cytoplasm	enzyme
STBD1	-3.429	4.97e-24	-5.109	8.38e-146	Cytoplasm	other
STC1	-64.696	2.53e-52	-18.019	0	Extracellular Space	kinase
STEAP4	-2.671	1.33e-09	-3.468	1.58e-55	Plasma Membrane	other
STK11IP	-2.357	4.24e-08	-2.213	1.74e-22	Cytoplasm	other
STXBP6	-2.049	6.08e-05	-2.18	1.21e-21	Cytoplasm	other
SUSD2	-3.387	3.67e-12	-3.623	6.44e-34	Extracellular Space	other
SYNE2	-2.541	6.49e-300	-2.062	5.83e-236	Nucleus	other
SYNPO2	-10.906	8.45e-26	-8.467	5.57e-72	Cytoplasm	other
TEK	-5.252	3.49e-24	-5.406	6.34e-51	Plasma Membrane	kinase
TGFBI	-4.048	2.09e-26	-8.263	3.05e-256	Extracellular Space	other
TGFBR3	-9.269	2.19e-114	-6.442	8.81e-258	Plasma Membrane	kinase
TGM1	-3.993	1.84e-07	-3.051	4e-12	Plasma Membrane	enzyme
TGM2	-4.69	0	-2.549	0	Cytoplasm	enzyme
TMEM173	-2.341	1e-28	-3.629	1.53e-229	Cytoplasm	other
TMEM196	-4.769	5.28e-07	-3.248	1.64e-13	unknown	other
TMEM215	-32.163	7.89e-17	-21.08	5.39e-41	unknown	other
TMTC1	-5.646	1.05e-09	-3.031	1.31e-13	Cytoplasm	other
TNC	-4.679	0	-4.232	0	Extracellular Space	other
TPBGL	-6.433	9.75e-11	-5.285	1.44e-30	unknown	other
TRIB1	-2.198	2.31e-17	-2.406	2.22e-57	Cytoplasm	kinase
TRPS1	-5.545	1.05e-05	-2.369	4.19e-05	Nucleus	transcription regulator
TSHZ3	-17.745	6.15e-05	-31.393	3.17e-08	Nucleus	transcription regulator
TUBA4A	-2.356	9.51e-18	-4.309	2.63e-174	Cytoplasm	other
TULP4	-2.412	1.74e-06	-2.081	2.35e-07	Cytoplasm	transcription regulator
UCP2	-6.435	3.7e-241	-9.118	0	Cytoplasm	transporter
USH1G	-6.839	1.67e-07	-6.824	1.16e-14	Cytoplasm	other
USP25	-2.711	4.72e-06	-3.255	1.02e-07	unknown	peptidase
VSTM2A	-31.054	1.3e-08	-45.315	5.8e-55	Extracellular Space	other
XDH	-2.929	1.96e-262	-3.173	0	Cytoplasm	enzyme
ZFP36	-3.33	1.2e-120	-2.834	1.58e-229	Nucleus	transcription regulator
ZFP36L2	-2.225	7.76e-51	-2.806	1.89e-262	Nucleus	transcription regulator
ZKSCAN2	-3.743	0.000391	-2.433	0.00047	Nucleus	transcription regulator
ZNF503	-2.742	5.24e-33	-3.553	2.23e-120	Nucleus	other
ZNF521	-5.891	4.98e-87	-3.004	3.16e-64	Nucleus	other
